# Supplementary material for: Evolutionary analysis of mitochondrially encoded proteins of toad-headed lizards, Phrynocephalus, along an altitudinal gradient
Source: BMC Genomics. 2018 Mar 6;19:185. doi: 10.1186/s12864-018-4569-1 (PMC5840783; doi:10.1186/s12864-018-4569-1)
Supplement: Supplementary file 3 — Multiple sequence alignment was used in statistical coupling analyses for ND proteins. (XLS 224 kb) [file 12864_2018_4569_MOESM3_ESM.xls]

ND2 protein				ND3 protein		ND4 protein			ND5 protein			ND6 protein
Name of Sequence	Hit-Name	Species	Name of Sequence	Hit-Name	Species	Name of Sequence	Hit-Name	Species	Name of Sequence	Hit-Name	Species	Name of Sequence	Hit-Name	Species
3	gi|683842385|gb|AIN42751.1|	Abeillia abeillei	2	gi|221145527|ref|YP_002519801.1|	Abalistes stellaris	2	gi|221145529|ref|YP_002519803.1|	Abalistes stellaris	2	gi|813426351|ref|YP_009132618.1|	Abbottina obtusirostris	1	gi|221145531|ref|YP_002519805.1|	Abalistes stellaris
16	gi|46851948|gb|AAT02671.1|	Acantharchus pomotis	3	gi|813426348|ref|YP_009132615.1|	Abbottina obtusirostris	5	gi|197311152|ref|YP_002154604.1|	Ablennes hians	4	gi|197311153|ref|YP_002154605.1|	Ablennes hians	2	gi|813426352|ref|YP_009132619.1|	Abbottina obtusirostris
17	gi|86990376|ref|YP_492666.1|	Acanthaster brevispinus	6	gi|197311150|ref|YP_002154602.1|	Ablennes hians	10	gi|126215455|ref|YP_001054863.1|	Abudefduf vaigiensis	5	gi|452849826|ref|YP_007475468.1|	Abramis brama	3	gi|197311154|ref|YP_002154606.1|	Ablennes hians
19	gi|307829158|gb|ADN95184.1|	Acanthisitta chloris	9	gi|452849823|ref|YP_007475465.1|	Abramis brama	25	gi|288909103|dbj|BAI77335.1|	Acentrophryne dolichonema	8	gi|126215456|ref|YP_001054864.1|	Abudefduf vaigiensis	5	gi|452849827|ref|YP_007475469.1|	Abramis brama
21	gi|379142433|gb|AFC96999.1|	Acanthiza apicalis	12	gi|429510055|gb|AFZ94787.1|	Chromis alta	45	gi|331000607|gb|AEC49598.1|	Acrocephalus arundinaceus	11	gi|745748872|gb|AJD22357.1|	Acanthogobius hasta	7	gi|126215457|ref|YP_001054865.1|	Abudefduf vaigiensis
27	gi|294471120|gb|ADE80818.1|	Acanthornis magna	14	gi|221143450|ref|YP_002519466.1|	Scobinichthys granulatus	51	gi|296940303|ref|YP_003667982.1|	Acryllium vulturinum	12	gi|568192388|ref|YP_008964010.1|	Acanthorhodeus chankaensis	10	gi|221145587|ref|YP_002519857.1|	Acanthaluteres brownii
30	gi|119360667|ref|YP_913602.1|	Acantopsis choirorhynchos	16	gi|86990384|ref|YP_492674.1|	Acanthaster brevispinus	53	gi|470231677|ref|YP_007625727.1|	Addax nasomaculatus	14	gi|161760621|ref|YP_001595484.1|	Acanthurus lineatus	14	gi|283099329|ref|YP_003359496.1|	Acheilognathus macropterus
36	gi|212725552|ref|YP_002317299.1|	Achalinus meiguensis	17	gi|357063397|gb|AET51408.1|	Acanthiza pusilla	57	gi|50254332|gb|AAT72275.1|	Aechmophorus occidentalis	15	gi|119360676|ref|YP_913611.1|	Acantopsis choirorhynchos	16	gi|157364923|ref|YP_001471740.1|	Acanthurus leucosternon
38	gi|594448441|ref|YP_009019220.1|	Achirus lineatus	20	gi|238630994|gb|ACR50242.1|	Acanthochromis polyacanthus	59	gi|584594756|gb|AHJ11102.1|	Aegithalos glaucogularis vinaceus	17	gi|391224269|ref|YP_006460566.1|	Acentrogobius pflaumii	17	gi|119360677|ref|YP_913612.1|	Acantopsis choirorhynchos
41	gi|408772055|ref|YP_006883031.1|	Acleris fimbriana	21	gi|675022810|gb|AIL31495.1|	Acanthogobius hasta	62	gi|470231724|ref|YP_007625740.1|	Aepyceros melampus	20	gi|339511212|ref|YP_004717947.1|	Acestrorhynchus sp.	19	gi|391224270|ref|YP_006460567.1|	Acentrogobius pflaumii
43	gi|349501838|gb|AEP83392.1|	Acomys cahirinus	22	gi|568192385|ref|YP_008964007.1|	Acanthorhodeus chankaensis	64	gi|529217568|ref|YP_008379264.1|	Aesopia cornuta	23	gi|283099272|ref|YP_003359323.1|	Acheilognathus intermedia	20	gi|288909105|dbj|BAI77337.1|	Acentrophryne dolichonema
46	gi|221145619|ref|YP_002519886.1|	Acreichthys tomentosus	26	gi|745999770|ref|YP_009114582.1|	Accipiter virgatus	67	gi|408772758|ref|YP_006883963.1|	Molothrus badius	26	gi|30065673|ref|NP_839834.1|	Acipenser transmontanus	22	gi|339511213|ref|YP_004717948.1|	Acestrorhynchus sp. NM-2010
52	gi|74272454|gb|ABA01073.1|	Actenoides lindsayi	27	gi|452849609|ref|YP_007475261.1|	Acentrogobius chlorostigmatoides	68	gi|408772618|ref|YP_006883833.1|	Agelaius phoeniceus	46	gi|533206320|ref|YP_008474677.1|	Aethaloperca rogaa	23	gi|283099273|ref|YP_003359324.1|	Acheilognathus intermedia
55	gi|171919429|gb|ACB59030.1|	Actitis hypoleucos	28	gi|288909101|dbj|BAI77333.1|	Acentrophryne dolichonema	69	gi|408772702|ref|YP_006883911.1|	Chrysomus thilius	64	gi|119360287|ref|YP_913481.1|	Alburnus alburnus	24	gi|594448451|ref|YP_009019230.1|	Achirus lineatus
57	gi|470231669|ref|YP_007625719.1|	Addax nasomaculatus	31	gi|302201570|gb|ADL09129.1|	Aceros corrugatus	75	gi|148298641|ref|YP_001249293.1|	Ailuropoda melanoleuca	68	gi|45388082|ref|NP_991038.1|	Aldrovandia affinis	29	gi|221145629|ref|YP_002519896.1|	Acreichthys tomentosus
59	gi|332807208|gb|AEF01389.1|	Adelomyia melanogenys	32	gi|339511209|ref|YP_004717944.1|	Acestrorhynchus sp. NM-2010	76	gi|51339418|gb|AAU00472.1|	Ailurus fulgens	70	gi|589144410|ref|YP_009003701.1|	Alepes kleinii	34	gi|533207081|ref|YP_008475481.1|	Acrossocheilus barbodon
71	gi|470231716|ref|YP_007625732.1|	Aepyceros melampus	36	gi|283099269|ref|YP_003359320.1|	Acheilognathus intermedia	77	gi|553831970|gb|AGY61378.1|	Aix galericulata	71	gi|806392199|dbj|BAR45924.1|	Alepisaurus ferox	46	gi|558603479|ref|YP_008815571.1|	Aetobatus flagellum
86	gi|400130733|gb|AFP67553.1|	Agamura persica	38	gi|594448447|ref|YP_009019226.1|	Achirus lineatus	78	gi|349831843|gb|AEQ19363.1|	Akrokolioplax bicornis	72	gi|270267445|ref|YP_003331143.1|	Alepocephalus agassizii	50	gi|386800578|ref|YP_006303247.1|	Agonostomus monticola
102	gi|482680183|gb|AAQ97102.2|	Aidemosyne modesta	40	gi|226968707|ref|YP_002808666.1|	Acipenser gueldenstaedtii	80	gi|45388067|ref|NP_991024.1|	Albula glossodonta	74	gi|25057739|ref|NP_739968.1|	Allocyttus niger	59	gi|45388069|ref|NP_991026.1|	Albula glossodonta
123	gi|110826091|gb|ABH01107.1|	Alectoris chukar	45	gi|221145625|ref|YP_002519892.1|	Acreichthys tomentosus	82	gi|119360286|ref|YP_913480.1|	Alburnus alburnus	77	gi|312233346|ref|YP_004021559.1|	Alosa sapidissima	63	gi|386800620|ref|YP_006303286.1|	Aldrichetta forsteri
124	gi|537421538|gb|AGU68801.1|	Alectroenas pulcherrima	47	gi|334362150|ref|YP_004564200.1|	Acridotheres cristatellus	83	gi|347801109|gb|AEP20788.1|	Alcelaphus buselaphus	89	gi|299823701|ref|YP_003734495.1|	Amazonsprattus scintilla	65	gi|45388083|ref|NP_991039.1|	Aldrovandia affinis
126	gi|589144401|ref|YP_009003692.1|	Alepes kleinii	49	gi|355341404|gb|AER58388.1|	Acrobatornis fonsecai	84	gi|470231825|ref|YP_007625766.1|	Alces alces	90	gi|339505987|ref|YP_004717817.1|	Amblydoras gonzalezi	67	gi|589144411|ref|YP_009003702.1|	Alepes kleinii
138	gi|25057730|ref|NP_739959.1|	Allocyttus niger	50	gi|293652715|gb|ADE61211.1|	Acrocephalus arundinaceus	85	gi|386800618|ref|YP_006303284.1|	Aldrichetta forsteri	96	gi|30065701|ref|NP_839821.1|	Amia calva	72	gi|25057740|ref|NP_739969.1|	Allocyttus niger
159	gi|482680163|gb|AAQ97091.2|	Amandava amandava	54	gi|533207077|ref|YP_008475477.1|	Acrossocheilus barbodon	87	gi|45388081|ref|NP_991037.1|	Aldrovandia affinis	97	gi|459627006|ref|YP_007517080.1|	Ammodytes hexapterus	74	gi|511348811|ref|YP_008082493.1|	Alopias superciliosus
160	gi|221145633|ref|YP_002519912.1|	Amanses scopas	55	gi|296940301|ref|YP_003667980.1|	Acryllium vulturinum	89	gi|589144409|ref|YP_009003700.1|	Alepes kleinii	100	gi|452849626|ref|YP_007475277.1|	Amoya chusanensis	79	gi|208433799|ref|YP_002265534.1|	Aluterus scriptus
162	gi|669032039|ref|YP_009049054.1|	Amaurornis phoenicurus	57	gi|376322285|gb|AFB19617.1|	Actinodura egertoni	90	gi|806392198|dbj|BAR45923.1|	Alepisaurus ferox	101	gi|339506001|ref|YP_004717830.1|	Amphilius sp. NM-2010	84	gi|221145643|ref|YP_002519922.1|	Amanses scopas
165	gi|354992326|gb|AER45999.1|	Amazona albifrons	64	gi|50254304|gb|AAT72261.1|	Aechmophorus occidentalis	91	gi|270267444|ref|YP_003331142.1|	Alepocephalus agassizii	102	gi|598323998|ref|YP_009020655.1|	Amphilophus citrinellus	90	gi|339505988|ref|YP_004717818.1|	Amblydoras gonzalezi
166	gi|3088780|gb|AAC14809.1|	Amazonetta brasiliensis	66	gi|651424361|ref|YP_009040527.1|	Aegithalos fuliginosus	99	gi|148922694|ref|YP_001293641.1|	Alosa alosa	108	gi|280978220|ref|YP_003345161.1|	Anarchias sp. Ansp	95	gi|30065702|ref|NP_839822.1|	Amia calva
168	gi|46851950|gb|AAT02672.1|	Ambloplites ariommus	67	gi|193082426|gb|ACF09258.1|	Aegolius acadicus	105	gi|208433797|ref|YP_002265532.1|	Aluterus scriptus	109	gi|146160796|gb|ABQ08637.1|	Anarhichas denticulatus	96	gi|459627007|ref|YP_007517081.1|	Ammodytes hexapterus
170	gi|224988199|gb|ACN75844.1|	Amblygobius nocturnus	70	gi|165932543|ref|YP_001650808.1|	Aeoliscus strigatus	112	gi|299823700|ref|YP_003734494.1|	Amazonsprattus scintilla	111	gi|299825743|ref|YP_003734673.1|	Anchoviella sp. LBP 2297	100	gi|452849627|ref|YP_007475278.1|	Amoya chusanensis
171	gi|338817032|gb|AEJ08818.1|	Amblyopsis rosae	74	gi|529217566|ref|YP_008379262.1|	Aesopia cornuta	113	gi|339505986|ref|YP_004717816.1|	Amblydoras gonzalezi	112	gi|722491775|ref|YP_009109544.1|	Andinoacara rivulatus	101	gi|339506002|ref|YP_004717831.1|	Amphilius sp. NM-2010
177	gi|328728267|gb|AEB39336.1|	Ameerega bilinguis	75	gi|533206317|ref|YP_008474674.1|	Aethaloperca rogaa	115	gi|408772632|ref|YP_006883846.1|	Amblyramphus holosericeus	114	gi|597440741|gb|AHN06795.1|	Anguilla anguilla	102	gi|598324000|ref|YP_009020656.1|	Amphilophus citrinellus
178	gi|193245360|gb|ACF16912.1|	Ameiva chrysolaema	76	gi|461489636|gb|AGH18223.1|	Aethopyga boltoni	116	gi|449075533|gb|AGE83207.1|	Amblyrhynchichthys truncatus	118	gi|511348852|ref|YP_008082531.1|	Anodontostoma chacunda	103	gi|372291653|ref|YP_005088619.1|	Amphiprion bicinctus
183	gi|396586418|gb|AFN88543.1|	Ammocrypta beanii	77	gi|558603475|ref|YP_008815567.1|	Aetobatus flagellum	117	gi|62161361|ref|YP_214793.1|	Ambystoma andersoni	120	gi|108793473|ref|YP_636955.1|	Anomalops katoptron	109	gi|146160784|gb|ABQ08626.1|	Anarhichas minor
190	gi|238914156|gb|ACR77913.1|	Amolops akhaorum	79	gi|408772766|ref|YP_006883961.1|	Molothrus badius	119	gi|30065700|ref|NP_839820.1|	Amia calva	122	gi|208433868|ref|YP_002265481.1|	Anoplocapros lenticularis	118	gi|511348853|ref|YP_008082532.1|	Anodontostoma chacunda
198	gi|380862826|gb|AFF18711.1|	Amphiesma stolatum	80	gi|408772626|ref|YP_006883831.1|	Agelaius phoeniceus	120	gi|459627005|ref|YP_007517079.1|	Ammodytes hexapterus	123	gi|25057269|ref|NP_739877.1|	Anoplogaster cornuta	123	gi|208433869|ref|YP_002265482.1|	Anoplocapros lenticularis
210	gi|299767132|gb|ADJ38399.1|	Anabazenops dorsalis	81	gi|408772794|ref|YP_006883987.1|	Chrysomus cyanopus	122	gi|207559794|gb|ACI24402.1|	Ammotragus lervia	124	gi|394831201|ref|YP_006503880.1|	Anoplopoma fimbria	124	gi|25057270|ref|NP_739878.1|	Anoplogaster cornuta
217	gi|671729104|ref|YP_009050051.1|	Anas acuta	83	gi|386800574|ref|YP_006303243.1|	Agonostomus monticola	126	gi|339506000|ref|YP_004717829.1|	Amphilius sp. NM-2010	125	gi|806392143|dbj|BAR45872.1|	Anotopterus pharao	126	gi|394831202|ref|YP_006503881.1|	Anoplopoma fimbria
218	gi|365768066|gb|AEW90594.1|	Anaxyrus boreas	84	gi|383174804|gb|AFG70785.1|	Agriornis murinus	134	gi|280978219|ref|YP_003345160.1|	Anarchias sp. Ansp	131	gi|288908732|dbj|BAI76991.1|	Antennarius striatus	127	gi|806392144|dbj|BAR45873.1|	Anotopterus pharao
245	gi|208433859|ref|YP_002265472.1|	Anoplocapros lenticularis	88	gi|357063389|gb|AET51404.1|	Ailuroedus crassirostris	138	gi|299825742|ref|YP_003734672.1|	Anchoviella sp. LBP 2297	132	gi|288908760|dbj|BAI77017.1|	Antennatus coccineus	137	gi|16357344|ref|NP_443643.1|	Antigonia capros
248	gi|808781713|gb|AKE07109.1|	Anoplopoma fimbria	93	gi|608788132|ref|YP_009024977.1|	Aix galericulata	141	gi|310788928|gb|ADP24467.1|	Anematichthys armatus	139	gi|16357343|ref|NP_443642.1|	Antigonia capros	140	gi|237869096|ref|YP_002907424.1|	Anyperodon leucogrammicus
251	gi|922846924|gb|ALA99446.1|	Anourosorex squamipes	95	gi|456351392|ref|YP_007506980.1|	Alauda arvensis	142	gi|597440754|gb|AHN06807.1|	Anguilla anguilla	142	gi|237869095|ref|YP_002907423.1|	Anyperodon leucogrammicus	143	gi|339906829|ref|YP_004734358.1|	Apareiodon affinis
254	gi|288908723|dbj|BAI76982.1|	Antennarius striatus	97	gi|45388065|ref|NP_991022.1|	Albula glossodonta	146	gi|511348851|ref|YP_008082530.1|	Anodontostoma chacunda	145	gi|339906828|ref|YP_004734357.1|	Apareiodon affinis	145	gi|212725618|ref|YP_002317361.1|	Apeltes quadracus
255	gi|288908751|dbj|BAI77008.1|	Antennatus coccineus	98	gi|119360284|ref|YP_913478.1|	Alburnus alburnus	154	gi|806392142|dbj|BAR45871.1|	Anotopterus pharao	148	gi|212725617|ref|YP_002317360.1|	Apeltes quadracus	146	gi|546144439|ref|YP_008593741.1|	Aphanopus carbo
265	gi|357063571|gb|AET51495.1|	Anthus campestris	99	gi|62901738|gb|AAY18820.1|	Alcedo cyanopectus cyanopectus	155	gi|545601068|ref|YP_008578384.1|	Anoura caudifer	149	gi|546144438|ref|YP_008593740.1|	Aphanopus carbo	150	gi|119360453|ref|YP_913365.1|	Aphyocypris chinensis
267	gi|16357334|ref|NP_443633.1|	Antigonia capros	102	gi|376322689|gb|AFB19819.1|	Alcippe brunnea	156	gi|669026558|ref|YP_009048675.1|	Anourosorex squamipes	150	gi|25057305|ref|NP_739630.1|	Aphredoderus sayanus	152	gi|197311110|ref|YP_002154554.1|	Aplocheilus panchax
268	gi|470231909|ref|YP_007625784.1|	Antilocapra americana	104	gi|386800616|ref|YP_006303282.1|	Aldrichetta forsteri	157	gi|670800422|gb|AII40845.1|	Anser cygnoides	151	gi|119360452|ref|YP_913364.1|	Aphyocypris chinensis	157	gi|29570639|ref|NP_818798.1|	Apteronotus albifrons
269	gi|223976108|ref|YP_002600871.1|	Antilope cervicapra	106	gi|45388079|ref|NP_991035.1|	Aldrovandia affinis	158	gi|666876098|gb|AIG22885.1|	Antechinomys laniger	152	gi|197311109|ref|YP_002154553.1|	Aplocheilus panchax	158	gi|108793488|ref|YP_636969.1|	Aptocyclus ventricosus
272	gi|46394047|gb|AAS91425.1|	Antrozous pallidus	107	gi|470226435|ref|YP_007624495.1|	Alectoris chukar	159	gi|666876112|gb|AIG22898.1|	Antechinus flavipes	157	gi|546144496|ref|YP_008593792.1|	Apogon semilineatus	164	gi|179759660|ref|YP_001816867.1|	Arapaima gigas
273	gi|355342538|gb|AER58954.1|	Anumbius annumbi	108	gi|537422215|gb|AGU69103.1|	Alectroenas pulcherrima	167	gi|475655864|ref|YP_007625779.1|	Antidorcas marsupialis	161	gi|29570638|ref|NP_818797.1|	Apteronotus albifrons	168	gi|25057954|ref|NP_740164.1|	Arcos sp. KU 149
284	gi|212725608|ref|YP_002317351.1|	Apeltes quadracus	109	gi|589144407|ref|YP_009003698.1|	Alepes kleinii	170	gi|470231917|ref|YP_007625792.1|	Antilocapra americana	162	gi|108793487|ref|YP_636968.1|	Aptocyclus ventricosus	169	gi|5835818|ref|NP_007820.1|ND6_15065	Gadus morhua
294	gi|511369742|gb|AGN73947.1|	Aphis glycines	110	gi|806392196|dbj|BAR45921.1|	Alepisaurus ferox	173	gi|237869094|ref|YP_002907422.1|	Anyperodon leucogrammicus	167	gi|179759668|ref|YP_001816866.1|	Arapaima gigas	174	gi|383931352|ref|YP_006073331.1|	Argyrosomus japonicus
296	gi|25057296|ref|NP_739621.1|	Aphredoderus sayanus	111	gi|270267442|ref|YP_003331140.1|	Alepocephalus agassizii	176	gi|339906827|ref|YP_004734356.1|	Apareiodon affinis	169	gi|25057953|ref|NP_740163.1|	Arcos sp. KU 149	175	gi|546144309|ref|YP_008593637.1|	Ariomma indicum
300	gi|662035137|gb|AIE43264.1|	Aplocheilichthys spilauchen	119	gi|528078584|gb|AGS17192.1|	Allocentrotus fragilis	181	gi|212725616|ref|YP_002317359.1|	Apeltes quadracus	171	gi|94481647|gb|ABF21364.1|	Arctogadus glacialis	177	gi|689358079|ref|YP_009059813.1|	Arnoglossus polyspilus
306	gi|226877130|gb|ACO89880.1|	Apogon quadrisquamatus	120	gi|25057736|ref|NP_739965.1|	Allocyttus niger	182	gi|546144437|ref|YP_008593739.1|	Aphanopus carbo	177	gi|383931351|ref|YP_006073330.1|	Argyrosomus japonicus	178	gi|190349508|ref|YP_001974720.1|	Arothron firmamentum
313	gi|169787639|gb|ACA80221.1|	Aprosmictus erythropterus	124	gi|511348807|ref|YP_008082489.1|	Alopias superciliosus	185	gi|25057304|ref|NP_739629.1|	Aphredoderus sayanus	179	gi|546144308|ref|YP_008593636.1|	Ariomma indicum	179	gi|339906212|ref|YP_004733019.1|	Arripis trutta
319	gi|354992336|gb|AER46004.1|	Ara ararauna	125	gi|148922692|ref|YP_001293639.1|	Alosa alosa	186	gi|119360451|ref|YP_913363.1|	Aphyocypris chinensis	180	gi|280978486|ref|YP_003345408.1|	Ariosoma shiroanago	185	gi|651424747|ref|YP_009040777.1|	Aseraggodes kobensis
321	gi|359300898|gb|AEV22088.1|	Arachnothera chrysogenys	128	gi|511261458|gb|AGN71019.1|	Alsodes gargola	192	gi|359422104|ref|YP_004935514.1|	Apodemus agrarius	181	gi|689358077|ref|YP_009059811.1|	Arnoglossus polyspilus	187	gi|108793502|ref|YP_636982.1|	Aspasma minima
357	gi|328728191|gb|AEB39286.1|	Aromobates saltuensis	131	gi|208433795|ref|YP_002265530.1|	Aluterus scriptus	199	gi|29570637|ref|NP_818796.1|	Apteronotus albifrons	192	gi|546144246|ref|YP_008593584.1|	Assurger anzac	188	gi|452849445|ref|YP_007475104.1|	Schizothorax macropogon
359	gi|156072507|gb|ABU45569.1|	Arremon aurantiirostris	134	gi|58045571|ref|YP_192908.1|	Alytes obstetricans pertinax	200	gi|108793486|ref|YP_636967.1|	Aptocyclus ventricosus	193	gi|403531942|ref|YP_006666217.1|	Astatotilapia calliptera	189	gi|546144247|ref|YP_008593585.1|	Assurger anzac
362	gi|728786641|gb|AIY69418.1|	Arses kaupi	135	gi|221145639|ref|YP_002519918.1|	Amanses scopas	203	gi|635155032|ref|YP_009029579.1|	Aquila chrysaetos	197	gi|338797066|dbj|BAK42015.1|	Astyanax mexicanus	190	gi|403531943|ref|YP_006666218.1|	Astatotilapia calliptera
363	gi|60477671|gb|AAX21740.1|	Artamella viridis	137	gi|608788314|ref|YP_009025146.1|	Amaurornis akool	207	gi|317176365|dbj|BAJ54190.1|	Arapaima gigas	198	gi|222834570|ref|YP_002586787.1|	Eutaeniophorus festivus	196	gi|338797067|dbj|BAK42016.1|	Astyanax mexicanus
372	gi|108793492|ref|YP_636972.1|	Aspasma minima	138	gi|642276348|ref|YP_009032791.1|	Amazilia versicolor	209	gi|556505654|ref|YP_008757738.1|	Arborophila ardens	199	gi|16357105|ref|NP_443473.1|	Ateleopus japonicus	197	gi|222834571|ref|YP_002586788.1|	Eutaeniophorus festivus
373	gi|302594441|gb|ADL59410.1|	Aspidoscelis sexlineata sexlineata	139	gi|927372346|ref|YP_009164633.1|	Amazona ochrocephala	212	gi|37620630|gb|AAQ95124.1|	Arctocephalus australis	206	gi|749112218|ref|YP_009116430.1|	Atule mate	198	gi|16357106|ref|NP_443474.1|	Ateleopus japonicus
378	gi|57854567|ref|YP_187575.1|	Asterias amurensis	140	gi|299823698|ref|YP_003734492.1|	Amazonsprattus scintilla	213	gi|94481646|gb|ABF21363.1|	Arctogadus glacialis	208	gi|339906582|ref|YP_004733456.1|	Auchenoglanis occidentalis	202	gi|642276628|ref|YP_009034268.1|	Atractosteus tropicus
380	gi|355342496|gb|AER58933.1|	Asthenes anthoides	141	gi|339505984|ref|YP_004717814.1|	Amblydoras gonzalezi	216	gi|731978968|ref|YP_009111391.1|	Ardea cinerea	209	gi|212725463|ref|YP_002317217.1|	Aulichthys japonicus	204	gi|749112219|ref|YP_009116431.1|	Atule mate
382	gi|126215365|ref|YP_001054777.1|	Astronotus ocellatus	142	gi|238630996|gb|ACR50243.1|	Amblyglyphidodon aureus	217	gi|733386457|ref|YP_009111943.1|	Ardeola bacchus	213	gi|40804703|ref|NP_955728.1|	Auxis thazard	207	gi|212725464|ref|YP_002317218.1|	Aulichthys japonicus
383	gi|57854642|ref|YP_187588.1|	Astropecten polyacanthus	144	gi|30065698|ref|NP_839818.1|	Amia calva	223	gi|383931350|ref|YP_006073329.1|	Argyrosomus japonicus	215	gi|280978374|ref|YP_003345304.1|	Avocettina infans	219	gi|517501881|ref|YP_008144548.1|	Bagarius yarrelli
385	gi|17063978|gb|AAL35235.1|AF441139_1	Astyanax aeneus	145	gi|315487866|gb|ADU32583.1|	Ammodramus humeralis	225	gi|546144307|ref|YP_008593635.1|	Ariomma indicum	221	gi|517501880|ref|YP_008144547.1|	Bagarius yarrelli	220	gi|400201584|ref|YP_006575976.1|	Bahaba taipingensis
386	gi|47059859|gb|AAT09516.1|	Scincella potanini	146	gi|459627003|ref|YP_007517077.1|	Ammodytes hexapterus	226	gi|280978485|ref|YP_003345407.1|	Ariosoma shiroanago	222	gi|400201588|ref|YP_006575975.1|	Bahaba taipingensis	226	gi|221145419|ref|YP_002519636.1|	Balistoides conspicillum
389	gi|222834561|ref|YP_002586778.1|	Eutaeniophorus festivus	150	gi|452849623|ref|YP_007475274.1|	Amoya chusanensis	228	gi|689358076|ref|YP_009059810.1|	Arnoglossus polyspilus	223	gi|270267632|ref|YP_003331312.1|	Bajacalifornia megalops	228	gi|821317240|ref|YP_009138327.1|	Bangana tungting
398	gi|514257802|gb|AGO46181.1|	Atherinopsis californiensis	153	gi|339505998|ref|YP_004717827.1|	Amphilius sp. NM-2010	229	gi|327493027|ref|YP_004347975.1|	Arothron manilensis	232	gi|558603842|ref|YP_008815913.1|	Barbatula nuda	229	gi|119360691|ref|YP_913625.1|	Barbatula toni
400	gi|59043006|gb|AAW83871.1|	Atilax paludinosus	154	gi|598323995|ref|YP_009020652.1|	Amphilophus citrinellus	230	gi|339906210|ref|YP_004733017.1|	Arripis trutta	236	gi|222835862|ref|YP_002586826.1|	Barbourisia rufa	230	gi|119365179|ref|YP_913430.1|	Barbonymus gonionotus
401	gi|733386774|ref|YP_009112279.1|	Atlantoraja castelnaui	156	gi|372291649|ref|YP_005088615.1|	Amphiprion bicinctus	240	gi|558603799|ref|YP_008815873.1|	Aspiorhynchus laticeps	241	gi|25057481|ref|NP_739656.1|	Bassozetus zenkevitchi	231	gi|222835863|ref|YP_002586827.1|	Barbourisia rufa
408	gi|683842449|gb|AIN42783.1|	Atthis heloisa	157	gi|238631178|gb|ACR50334.1|	Amphistichus argenteus	245	gi|338797372|dbj|BAK42299.1|	Astroblepus sp. NM-2010	242	gi|748584847|dbj|BAQ20965.1|	Bathyclupea argentea	232	gi|119360273|ref|YP_913417.1|	Barbus barbus
409	gi|60858253|gb|AAX37211.1|	Atticora fasciata	158	gi|255077667|gb|ACU00307.1|	Amphiuma means	246	gi|126215373|ref|YP_001054785.1|	Astronotus ocellatus	243	gi|109689662|ref|YP_659535.1|	Bathygadus antrodes	233	gi|333236219|ref|YP_004465048.1|	Barilius bendelisis
410	gi|224998739|gb|ACN78128.1|	Attila spadiceus	162	gi|197621441|gb|ACH70489.1|	Amytornis housei	249	gi|338797065|dbj|BAK42014.1|	Astyanax mexicanus	244	gi|190715209|dbj|BAG49446.1|	Bathylaco nigricans	235	gi|25057482|ref|NP_739657.1|	Bassozetus zenkevitchi
413	gi|319759977|gb|ADV71669.1|	Aulacorhynchus atrogularis atrogularis	166	gi|156765961|ref|YP_001434560.1|	Anarhichas lupus	250	gi|222835110|ref|YP_002586812.1|	Ataxolepis apus	245	gi|192293705|ref|YP_001994415.1|	Bathyprion danae	236	gi|748584848|dbj|BAQ20966.1|	Bathyclupea argentea
428	gi|471193787|ref|YP_007625797.1|	Axis axis	167	gi|814616931|gb|AKE35300.1|	Anarhynchus frontalis	251	gi|16357104|ref|NP_443472.1|	Ateleopus japonicus	247	gi|806392101|dbj|BAR45833.1|	Bathysaurus ferox	240	gi|806392102|dbj|BAR45834.1|	Bathysaurus ferox
430	gi|376321811|gb|AFB19380.1|	Babax lanceolatus	168	gi|671729110|ref|YP_009050057.1|	Anas acuta	252	gi|429221972|ref|YP_007183071.1|	Ateles belzebuth	248	gi|270267590|ref|YP_003331273.1|	Bathytroctes breviceps	242	gi|270267591|ref|YP_003331274.1|	Bathytroctes breviceps
432	gi|261840581|gb|ACY00185.1|	Bacillus atticus	171	gi|722491772|ref|YP_009109541.1|	Andinoacara rivulatus	257	gi|108793248|ref|YP_636993.1|	Atractosteus spatula	252	gi|608788219|ref|YP_009025058.1|	Belligobio nummifer	245	gi|58430913|dbj|BAD89252.1|	Batrachomoeus trispinosus
442	gi|262179860|gb|ACY28906.1|	Balaeniceps rex	172	gi|77020104|ref|YP_337899.1|	Andrias japonicus	262	gi|88910917|gb|ABD58765.1|	Attagis gayi	256	gi|25057324|ref|NP_739903.1|	Beryx decadactylus	248	gi|608788220|ref|YP_009025059.1|	Belligobio nummifer
443	gi|62086596|dbj|BAD91695.1|	Balaenoptera acutorostrata	174	gi|89212936|gb|ABD63938.1|	Andropadus ansorgei	265	gi|339906581|ref|YP_004733455.1|	Auchenoglanis occidentalis	260	gi|685497008|ref|YP_009058460.1|	Bidyanus bidyanus	249	gi|546144405|ref|YP_008593715.1|	Benthodesmus tenuis
444	gi|470225717|ref|YP_007624294.1|	Balearica pavonina	176	gi|56692320|ref|YP_163823.1|	Anguilla anguilla	268	gi|165932431|ref|YP_001650795.1|	Aulostomus chinensis	264	gi|533207136|ref|YP_008475532.1|	Biwia springeri	250	gi|441416125|dbj|BAM75016.1|	Benthosema fibulatum
445	gi|221145563|ref|YP_002519834.1|	Balistapus undulatus	177	gi|226463875|ref|YP_002791127.1|	Anguis fragilis	272	gi|280978373|ref|YP_003345303.1|	Avocettina infans	268	gi|452849812|ref|YP_007475455.1|	Blicca bjoerkna	251	gi|288908979|dbj|BAI77220.1|	Bertella idiomorpha
446	gi|221145591|ref|YP_002519860.1|	Balistes vetula	180	gi|511348849|ref|YP_008082528.1|	Anodontostoma chacunda	273	gi|470231979|ref|YP_007625818.1|	Axis porcinus	278	gi|161867873|ref|YP_001600215.1|	Boreogadus saida	253	gi|25057325|ref|NP_739904.1|	Beryx decadactylus
447	gi|221145409|ref|YP_002519626.1|	Balistoides conspicillum	181	gi|319428605|ref|YP_001974677.2|	Anolis carolinensis	274	gi|669032173|ref|YP_009049179.1|	Aythya ferina	281	gi|685496910|ref|YP_009058369.1|	Bostockia porosa	254	gi|761546679|ref|YP_009123858.1|	Betta splendens
448	gi|46095057|gb|AAS80064.1|	Bamanophis dorri	182	gi|108793470|ref|YP_636952.1|	Anomalops katoptron	279	gi|517501879|ref|YP_008144546.1|	Bagarius yarrelli	282	gi|386800633|ref|YP_006303298.1|	Bostrychus sinensis	256	gi|685497009|ref|YP_009058461.1|	Bidyanus bidyanus
449	gi|470226262|ref|YP_007624463.1|	Bambusicola fytchii	184	gi|208433865|ref|YP_002265478.1|	Anoplocapros lenticularis	282	gi|270267631|ref|YP_003331311.1|	Bajacalifornia megalops	284	gi|689358094|ref|YP_009059824.1|	Bothus pantherinus	266	gi|452849813|ref|YP_007475456.1|	Blicca bjoerkna
453	gi|222835853|ref|YP_002586817.1|	Barbourisia rufa	185	gi|25057266|ref|NP_739874.1|	Anoplogaster cornuta	283	gi|62086604|dbj|BAD91703.1|	Balaenoptera acutorostrata	285	gi|338160354|dbj|BAK40895.1|	Boulengerella maculata	269	gi|441415832|dbj|BAM74744.1|	Bolinichthys distofax
454	gi|119360263|ref|YP_913407.1|	Barbus barbus	187	gi|394831198|ref|YP_006503877.1|	Anoplopoma fimbria	285	gi|221145571|ref|YP_002519842.1|	Balistapus undulatus	286	gi|317176590|dbj|BAJ54399.1|	Boulengeromyrus knoepffleri	272	gi|332886998|dbj|BAK23106.1|	Boraras maculatus
455	gi|333236209|ref|YP_004465038.1|	Barilius bendelisis	188	gi|806392140|dbj|BAR45869.1|	Anotopterus pharao	288	gi|470226270|ref|YP_007624471.1|	Bambusicola fytchii	291	gi|400201516|ref|YP_006575906.1|	Brachymystax lenok	273	gi|161867874|ref|YP_001600216.1|	Boreogadus saida
456	gi|5801940|gb|AAD51528.1|AF085613_2	Barisia imbricata	191	gi|197935728|ref|YP_002213632.1|	Anser anser	289	gi|821317238|ref|YP_009138325.1|	Bangana tungting	295	gi|542133008|dbj|BAN83215.1|	Brama japonica	276	gi|685496911|ref|YP_009058370.1|	Bostockia porosa
457	gi|70955096|gb|AAZ16175.1|	Barnardius zonarius	194	gi|288908729|dbj|BAI76988.1|	Antennarius striatus	290	gi|558603841|ref|YP_008815912.1|	Barbatula nuda	296	gi|242624394|ref|YP_003002310.1|	Branchiostegus albus	277	gi|386800634|ref|YP_006303299.1|	Bostrychus sinensis
460	gi|156121394|gb|ABU49936.1|	Basilichthys sp. KRP-2007	195	gi|288908757|dbj|BAI77014.1|	Antennatus coccineus	291	gi|330371439|gb|AEC12698.1|	Barbodes carnaticus	299	gi|108793446|ref|YP_636904.1|	Bregmaceros nectabanus	279	gi|689358096|ref|YP_009059826.1|	Bothus pantherinus
461	gi|33327559|gb|AAQ09103.1|	Basiliscus galeritus	199	gi|37928522|gb|AAP68803.1|	Anthreptes collaris	292	gi|449075541|gb|AGE83211.1|	Barbonymus altus	300	gi|317176506|dbj|BAJ54321.1|	Brevimyrus niger	280	gi|338160355|dbj|BAK40896.1|	Boulengerella maculata
462	gi|149729255|gb|ABR28150.1|	Basilornis celebensis	200	gi|470225765|ref|YP_007624365.1|	Grus japonensis	294	gi|119360271|ref|YP_913415.1|	Barbus barbus	301	gi|299823715|ref|YP_003734508.1|	Brevoortia tyrannus	281	gi|317176591|dbj|BAJ54400.1|	Boulengeromyrus knoepffleri
464	gi|110276937|gb|ABG57107.1|	Bassariscus astutus	201	gi|315487860|gb|ADU32580.1|	Anthus trivialis	295	gi|333236217|ref|YP_004465046.1|	Barilius bendelisis	302	gi|317176604|dbj|BAJ54412.1|	Brienomyrus brachyistius	283	gi|146335534|gb|ABQ23379.1|	Bovichtus variegatus
465	gi|25057472|ref|NP_739647.1|	Bassozetus zenkevitchi	203	gi|470226049|ref|YP_007624430.1|	Grus rubicunda	300	gi|109689661|ref|YP_659534.1|	Bathygadus antrodes	315	gi|339906610|ref|YP_004733482.1|	Bunocephalus coracoideus	284	gi|221145503|ref|YP_002519714.1|	Brachaluteres ulvarum
466	gi|157094336|gb|ABV22815.1|	Batara cinerea	387	gi|441416121|dbj|BAM75012.1|	Benthosema fibulatum	301	gi|190715208|dbj|BAG49445.1|	Bathylaco nigricans	348	gi|108767321|ref|YP_636171.1|	Campostoma anomalum	285	gi|745999720|ref|YP_009114535.1|	Brachirus orientalis
467	gi|115394710|gb|ABI97269.1|	Bathmocercus rufus rufus	389	gi|288908975|dbj|BAI77216.1|	Bertella idiomorpha	302	gi|192293704|ref|YP_001994414.1|	Bathyprion danae	349	gi|560878155|ref|YP_008855178.1|	Campylomormyrus compressirostris	287	gi|322422418|ref|YP_004221846.1|	Brachyhypopomus occidentalis
468	gi|52221380|gb|AAU29597.1|	Bathybates fasciatus	391	gi|25057321|ref|NP_739900.1|	Beryx decadactylus	304	gi|806392100|dbj|BAR45832.1|	Bathysaurus ferox	356	gi|190349437|ref|YP_001974498.1|	Capros aper	288	gi|359422078|ref|YP_004935490.1|	Hucho taimen
473	gi|190715200|dbj|BAG49437.1|	Bathylaco nigricans	394	gi|685497005|ref|YP_009058457.1|	Bidyanus bidyanus	306	gi|269994176|dbj|BAI50178.1|	Bathytroctes breviceps	357	gi|25057826|ref|NP_740059.1|	Carangoides armatus	296	gi|317176507|dbj|BAJ54322.1|	Brevimyrus niger
474	gi|192293696|ref|YP_001994406.1|	Bathyprion danae	400	gi|533207133|ref|YP_008475529.1|	Biwia springeri	310	gi|589144701|ref|YP_009004007.1|	Beatragus hunteri	358	gi|557879653|gb|AHA41598.1|	Caranx melampygus	297	gi|299823716|ref|YP_003734509.1|	Brevoortia tyrannus
520	gi|183582352|dbj|BAG28308.1|	Blommersia blommersae	401	gi|226463901|ref|YP_002791192.1|	Blanus cinereus	311	gi|608788218|ref|YP_009025057.1|	Belligobio nummifer	368	gi|542133021|dbj|BAN83227.1|	Caristius macropus	298	gi|317176605|dbj|BAJ54413.1|	Brienomyrus brachyistius
521	gi|99030737|gb|ABF61751.1|	Blythipicus pyrrhotis	406	gi|89212948|gb|ABD63944.1|	Bleda canicapillus	313	gi|441416123|dbj|BAM75014.1|	Benthosema fibulatum	371	gi|41688054|dbj|BAD08612.1|	Carpiodes carpio	301	gi|688074967|ref|YP_009059608.1|	Brycon orbignyanus
522	gi|118196952|emb|CAL37048.1|	Boa constrictor imperator	407	gi|452849809|ref|YP_007475452.1|	Blicca bjoerkna	316	gi|761546677|ref|YP_009123856.1|	Betta splendens	375	gi|25057496|ref|NP_739669.1|	Cataetyx rubrirostris	338	gi|299829045|ref|YP_003734935.1|	Callorhinchus milii
523	gi|183582357|dbj|BAG28312.1|	Boehmantis microtympanum	408	gi|321149809|gb|ADW66053.1|	Blythipicus pyrrhotis	317	gi|666876154|gb|AIG22937.1|	Bettongia lesueur	380	gi|260766551|gb|ACX50299.1|	Catostomus ardens	355	gi|208433855|ref|YP_002265560.1|	Cantherhines pardalis
524	gi|118738024|gb|ABL11143.1|	Bogertophis rosaliae	410	gi|441416232|dbj|BAM75115.1|	Bolinichthys pyrsobolus	324	gi|533207135|ref|YP_008475531.1|	Biwia springeri	390	gi|339506196|ref|YP_004717856.1|	Centromochlus perugiae	356	gi|221145433|ref|YP_002519649.1|	Canthidermis maculata
525	gi|57639805|gb|AAW55745.1|	Boissonneaua matthewsii	412	gi|410992123|gb|AFV95178.1|	Bombina variegata scabra	331	gi|452849811|ref|YP_007475454.1|	Blicca bjoerkna	393	gi|533206334|ref|YP_008474690.1|	Cephalopholis argus	357	gi|190349522|ref|YP_001974758.1|	Canthigaster coronata
526	gi|169787647|gb|ACA80225.1|	Bolbopsittacus lunulatus	414	gi|677286021|gb|AIM46805.1|	Bombycilla cedrorum	333	gi|441415830|dbj|BAM74742.1|	Bolinichthys distofax	407	gi|222836589|ref|YP_002586852.1|	Cetomimus sp. AMS I34481001	364	gi|190349438|ref|YP_001974499.1|	Capros aper
527	gi|354992372|gb|AER46022.1|	Bolborhynchus aymara	416	gi|332886994|dbj|BAK23102.1|	Boraras maculatus	347	gi|317176589|dbj|BAJ54398.1|	Boulengeromyrus knoepffleri	408	gi|338797415|dbj|BAK42339.1|	Cetopsidium sp. NM-2010	365	gi|25057827|ref|NP_740060.1|	Carangoides armatus
533	gi|87299412|dbj|BAE79537.1|	Boophis madagascariensis	417	gi|161867870|ref|YP_001600212.1|	Boreogadus saida	353	gi|322422416|ref|YP_004221844.1|	Brachyhypopomus occidentalis	410	gi|25057287|ref|NP_739851.1|	Cetostoma regani	366	gi|25057841|ref|NP_740073.1|	Caranx melampygus
534	gi|332886988|dbj|BAK23096.1|	Boraras maculatus	421	gi|685496907|ref|YP_009058366.1|	Bostockia porosa	354	gi|379318706|gb|AFC98214.1|	Brachymystax lenok tsinlingensis	411	gi|338797429|dbj|BAK42352.1|	Chaca bankanensis	367	gi|25057464|ref|NP_739644.1|	Carapus bermudensis
535	gi|94481652|gb|ABF21368.1|	Boreogadus saida	422	gi|386800630|ref|YP_006303295.1|	Bostrychus sinensis	364	gi|156186482|gb|ABU55486.1|	Brevibora dorsiocellata	412	gi|336055691|ref|YP_004581507.1|	Chaenocephalus aceratus	368	gi|5835790|ref|NP_008599.1|ND6_15063	Carassius auratus
568	gi|190683633|gb|ACE82135.1|	Branta bernicla	423	gi|733386485|ref|YP_009111969.1|	Botaurus stellaris	365	gi|317176505|dbj|BAJ54320.1|	Brevimyrus niger	418	gi|475656103|ref|YP_007627184.1|	Chaeturichthys stigmatias	369	gi|589144370|ref|YP_009003663.1|	Carcharhinus sorrah
569	gi|108793437|ref|YP_636895.1|	Bregmaceros nectabanus	427	gi|689358091|ref|YP_009059821.1|	Bothus pantherinus	366	gi|299823714|ref|YP_003734507.1|	Brevoortia tyrannus	421	gi|29570680|ref|NP_818901.1|	Chalceus macrolepidotus	370	gi|589144355|ref|YP_009003650.1|	Carcharias taurus
585	gi|148524109|gb|ABQ81919.1|	Aristochromis christyi	428	gi|338160352|dbj|BAK40893.1|	Boulengerella maculata	367	gi|317176603|dbj|BAJ54411.1|	Brienomyrus brachyistius	425	gi|400201503|ref|YP_006575892.1|	Champsocephalus gunnari	371	gi|545601011|ref|YP_008578249.1|	Carcharodon carcharias
586	gi|21780070|gb|AAM77616.1|AF515265_1	Bucephala clangula	429	gi|317176587|dbj|BAJ54396.1|	Boulengeromyrus knoepffleri	371	gi|688074965|ref|YP_009059606.1|	Brycon orbignyanus	428	gi|511348254|ref|YP_008081188.1|	Chanodichthys dabryi	376	gi|327492749|ref|YP_004347637.1|	Carinotetraodon lorteti
587	gi|629677390|gb|AHY86975.1|	Buceros bicornis	430	gi|442769654|ref|YP_007374567.1|	Boulengerula boulengeri	384	gi|339906609|ref|YP_004733481.1|	Bunocephalus coracoideus	429	gi|29570624|ref|NP_818810.1|	Chanos chanos	377	gi|542133022|dbj|BAN83228.1|	Caristius macropus
590	gi|47777254|ref|YP_022502.1|	Buergeria buergeri	431	gi|221145499|ref|YP_002519710.1|	Brachaluteres ulvarum	424	gi|108767320|ref|YP_636170.1|	Campostoma anomalum	432	gi|260766599|gb|ACX50331.1|	Chasmistes brevirostris	378	gi|338797081|dbj|BAK42029.1|	Carnegiella strigata
591	gi|115494664|ref|YP_778618.1|	Bufo gargarizans	433	gi|745999715|ref|YP_009114531.1|	Brachirus orientalis	425	gi|560878154|ref|YP_008855177.1|	Campylomormyrus compressirostris	433	gi|16356992|ref|NP_443226.1|	Chauliodus sloani	380	gi|41688055|dbj|BAD08613.1|	Carpiodes carpio
710	gi|25057487|ref|NP_739660.1|	Cataetyx rubrirostris	437	gi|322422414|ref|YP_004221842.1|	Brachyhypopomus occidentalis	437	gi|190349436|ref|YP_001974497.1|	Capros aper	435	gi|288903567|ref|YP_003434319.1|	Cheilinus undulatus	391	gi|339506197|ref|YP_004717857.1|	Centromochlus perugiae
815	gi|345654027|gb|AEO15858.1|	Champsocephalus esox	438	gi|359422074|ref|YP_004935486.1|	Hucho taimen	438	gi|25057825|ref|NP_740058.1|	Carangoides armatus	436	gi|470231571|ref|YP_007625702.1|	Cheilochromis euchilus	392	gi|288909021|dbj|BAI77259.1|	Centrophryne spinulosa
816	gi|109287680|dbj|BAE96269.1|	Channa argus	441	gi|1125812755|ref|YP_009331062.1|	Brachytarsophrys carinense	439	gi|557879652|gb|AHA41597.1|	Caranx melampygus	437	gi|685497064|ref|YP_009058512.1|	Cheilodactylus zonatus	393	gi|157736045|ref|YP_001491498.1|	Centropyge loricula
817	gi|31789021|gb|AAP13039.1|	Channichthys rhinoceratus	445	gi|398473854|gb|AFO85259.1|	Bradypterus caudatus	440	gi|25057462|ref|NP_739642.1|	Carapus bermudensis	448	gi|339906415|ref|YP_004733208.1|	Chilodus punctatus	394	gi|533206335|ref|YP_008474691.1|	Cephalopholis argus
830	gi|27884714|gb|AAN46437.1|	Chauna torquata	446	gi|542133005|dbj|BAN83212.1|	Brama japonica	441	gi|262211492|gb|ACY35580.1|	Carassius auratus auratus	454	gi|188011136|ref|YP_001905884.1|	Chionodraco myersi	398	gi|289183271|ref|YP_003457250.1|	Ceratias uranoscopus
831	gi|25057543|ref|NP_739738.1|	Chaunax abei	447	gi|242624391|ref|YP_003002307.1|	Branchiostegus albus	442	gi|628972762|ref|YP_009027741.1|	Carcharhinus acronotus	455	gi|62184435|ref|YP_220547.1|	Chirocentrus dorab	410	gi|340549203|gb|AEK53039.1|	Cestraeus oxyrhyncus
832	gi|354804677|gb|AER41251.1|	Chaunoproctus ferreorostris	449	gi|657406638|gb|AID52351.1|	Branta bernicla	443	gi|589144353|ref|YP_009003648.1|	Carcharias taurus	465	gi|16357133|ref|NP_443239.1|	Chlorophthalmus agassizi	411	gi|222836590|ref|YP_002586853.1|	Cetomimus sp. AMS I34481001
833	gi|288903563|ref|YP_003434310.1|	Cheilinus undulatus	451	gi|108793443|ref|YP_636901.1|	Bregmaceros nectabanus	444	gi|545601009|ref|YP_008578247.1|	Carcharodon carcharias	466	gi|53793991|ref|YP_112474.1|	Chlorurus sordidus	412	gi|338797416|dbj|BAK42340.1|	Cetopsidium sp. NM-2010
859	gi|386800652|ref|YP_006303315.1|	Chiloscyllium griseum	452	gi|317176503|dbj|BAJ54318.1|	Brevimyrus niger	446	gi|722490967|ref|YP_009107936.1|	Cardinalis cardinalis	468	gi|726972479|ref|YP_009110313.1|	Choerodon schoenleinii	413	gi|570700710|ref|YP_008994705.1|	Cetorhinus maximus
860	gi|60546270|gb|AAX23204.1|	Cheilochromis euchilus	453	gi|299823712|ref|YP_003734505.1|	Brevoortia tyrannus	449	gi|722490989|ref|YP_009107949.1|	Spinus spinus	471	gi|119360466|ref|YP_913637.1|	Chromobotia macracanthus	414	gi|222051556|dbj|BAH15244.1|	Cetostoma regani
861	gi|299829063|ref|YP_003735080.1|	Chimaera fulva	454	gi|317176601|dbj|BAJ54409.1|	Brienomyrus brachyistius	450	gi|399886674|gb|AFP52823.1|	Caretta caretta	472	gi|18266155|gb|AAL67483.1|	Chrosomus erythrogaster	416	gi|338797430|dbj|BAK42353.1|	Chaca bankanensis
862	gi|300487055|gb|ADK21554.1|	Chimarrogale himalayica	457	gi|333236173|ref|YP_004465005.1|	Brotogeris cyanoptera	451	gi|327492747|ref|YP_004347635.1|	Carinotetraodon lorteti	474	gi|338797443|dbj|BAK42365.1|	Chrysichthys sp. NM-2010	418	gi|386800648|ref|YP_006303312.1|	Chaenomugil proboscideus
990	gi|400130782|gb|AFP67577.1|	Coleodactylus cf. brachystoma	458	gi|688074963|ref|YP_009059604.1|	Brycon orbignyanus	452	gi|542133020|dbj|BAN83226.1|	Caristius macropus	488	gi|685497050|ref|YP_009058499.1|	Cirrhitichthys aprinus	419	gi|288908965|dbj|BAI77207.1|	Chaenophryne melanorhabdus
991	gi|57639825|gb|AAW55755.1|	Colibri coruscans	461	gi|193082424|gb|ACF09257.1|	Bubo virginianus	453	gi|338797079|dbj|BAK42027.1|	Carnegiella strigata	489	gi|339906526|ref|YP_004733404.1|	Citharinus congicus	420	gi|221164138|ref|YP_002519909.1|	Chaetodermis penicilligerus
992	gi|584593533|ref|YP_009001947.1|	Colistium nudipinnis	462	gi|733386398|ref|YP_009111888.1|	Bubulcus ibis	454	gi|545601097|ref|YP_008578410.1|	Carollia perspicillata	491	gi|386276419|gb|AFJ04000.1|	Claea dabryi	421	gi|157736115|ref|YP_001491472.1|	Chaetodon auripes
993	gi|169787661|gb|ACA80232.1|	Colius colius	463	gi|354804921|gb|AER41374.1|	Bucanetes githagineus	455	gi|41688053|dbj|BAD08611.1|	Carpiodes carpio	492	gi|609253000|ref|YP_009024103.1|	Clarias batrachus	422	gi|157736143|ref|YP_001491511.1|	Chaetodontoplus septentrionalis
994	gi|353523897|gb|AER08709.1|	Collichthys lucidus	464	gi|325126782|ref|YP_004285925.1|	Bucorvus leadbeateri	456	gi|722490746|ref|YP_009107793.1|	Carpodacus roseus	493	gi|288903376|ref|YP_003434100.1|	Clinocottus analis	424	gi|29570681|ref|NP_818902.1|	Chalceus macrolepidotus
995	gi|156707970|gb|ABU93245.1|	Collocalia dodgei	466	gi|47777260|ref|YP_022508.1|	Buergeria buergeri	459	gi|321398241|emb|CBX20853.1|	Castor canadensis	495	gi|404333706|ref|YP_006702521.1|	Clupanodon thrissa	428	gi|546144063|ref|YP_008593431.1|	Champsodon cf. snyderi CBM-ZF 10876
996	gi|289187915|gb|ADC92496.1|	Colluricincla boweri	467	gi|115494671|ref|YP_778624.1|	Bufo gargarizans	460	gi|25057495|ref|NP_739668.1|	Cataetyx rubrirostris	496	gi|426259272|gb|AFY14221.1|	Clupea harengus	429	gi|427920650|gb|AFY64479.1|	Channa argus
997	gi|280978113|ref|YP_003345061.1|	Coloconger cadenati	468	gi|289183085|ref|YP_003457077.1|	Bufoceratias thele	461	gi|88910923|gb|ABD58768.1|	Stercorarius skua	497	gi|372291666|ref|YP_005088631.1|	Clupeichthys aesarnensis	430	gi|574957570|gb|AHG53788.1|	Chanodichthys mongolicus
998	gi|16357081|ref|NP_443529.1|	Cololabis saira	469	gi|470225737|ref|YP_007624313.1|	Grus carunculatus	462	gi|310788900|gb|ADP24453.1|	Catlocarpio siamensis	498	gi|372291946|ref|YP_005089084.1|	Clupeoides sp. Chao Phraya	431	gi|29570625|ref|NP_818811.1|	Chanos chanos
999	gi|327492977|ref|YP_004347928.1|	Colomesus asellus	473	gi|339906607|ref|YP_004733479.1|	Bunocephalus coracoideus	465	gi|260766550|gb|ACX50298.1|	Catostomus ardens	499	gi|322422795|ref|YP_004222583.1|	Clupeonella cultriventris	433	gi|16356993|ref|NP_443227.1|	Chauliodus sloani
1006	gi|629677482|gb|AHY87021.1|	Columba hodgsonii	475	gi|88910839|gb|ABD58726.1|	Burhinus grallarius	466	gi|555945666|gb|AGZ18912.1|	Caudacaecilia cf. asplenia ZRC 1.12502	501	gi|300470647|dbj|BAJ11136.1|	Cobitis biwae	435	gi|25057553|ref|NP_739748.1|	Chaunax abei
1020	gi|433357390|gb|AGB35864.1|	Conostoma aemodium	478	gi|15987282|ref|NP_387492.1|ND3_15796	Buteo buteo	467	gi|25057590|ref|NP_739772.1|	Caulophryne jordani	502	gi|806392171|dbj|BAR45898.1|	Coccorella atlantica	437	gi|403531761|ref|YP_006666153.1|	Trematocranus placodon
1074	gi|38373036|gb|AAR18879.1|	Crenadactylus ocellatus	480	gi|733386470|ref|YP_009111955.1|	Butorides striata	469	gi|635172081|ref|YP_009029944.1|	Cecropis daurica	506	gi|289183326|ref|YP_003457301.1|	Coelophrys brevicaudata	438	gi|685497065|ref|YP_009058513.1|	Cheilodactylus zonatus
1075	gi|662035145|gb|AIE43268.1|	Crenichthys nevadae	481	gi|325126810|ref|YP_004285951.1|	Bycanistes brevis	473	gi|441415900|dbj|BAM74807.1|	Centrobranchus choerocephalus	507	gi|16357259|ref|NP_443356.1|	Coelorinchus kishinouyei	460	gi|237869139|ref|YP_002907463.1|	Chitala ornata
1076	gi|343949985|gb|AEM67130.1|	Crenicichla aff. geayi 'Caura'	484	gi|333236257|ref|YP_004465083.1|	Cabdio morar	474	gi|647737638|gb|AIC09054.1|	Centrochelys sulcata	509	gi|589144589|ref|YP_009003953.1|	Coilia grayii	464	gi|556506283|ref|YP_008758431.1|	Chlamydoselachus anguineus
1077	gi|386800680|ref|YP_006303341.1|	Crenimugil crenilabis	486	gi|442769668|ref|YP_007374580.1|	Caecilia volcani	475	gi|339506195|ref|YP_004717855.1|	Centromochlus perugiae	513	gi|301353445|ref|YP_003795668.1|	Collichthys lucidus	467	gi|16357134|ref|NP_443240.1|	Chlorophthalmus agassizi
1116	gi|227462817|gb|ACP39882.1|	Crystallaria asprella	489	gi|190349336|ref|YP_001974586.1|	Cairina moschata	476	gi|288909019|dbj|BAI77257.1|	Centrophryne spinulosa	515	gi|280978122|ref|YP_003345070.1|	Coloconger cadenati	476	gi|380448776|ref|YP_005352779.1|	Chrysochir aureus
1117	gi|33340054|gb|AAQ14503.1|AF305784_2	Ctenoblepharys adspersa	491	gi|372001513|gb|AEX65956.1|	Calicalicus madagascariensis	477	gi|157736043|ref|YP_001491496.1|	Centropyge loricula	516	gi|16357090|ref|NP_443538.1|	Cololabis saira	490	gi|558611189|dbj|BAO08973.1|	Cirrhinus molitorella
1118	gi|705924141|gb|AIW61175.1|	Ctenochromis horei	494	gi|354804789|gb|AER41308.1|	Callacanthis burtoni	480	gi|533206333|ref|YP_008474689.1|	Cephalopholis argus	517	gi|752294472|gb|AJG35767.1|	Colossoma macropomum	491	gi|685497051|ref|YP_009058500.1|	Cirrhitichthys aprinus
1119	gi|311223533|gb|ADP88424.1|	Ctenogobiops aurocingulus	495	gi|357063463|gb|AET51441.1|	Callaeas cinereus	481	gi|470233092|ref|YP_007626000.1|	Cephalophus spadix	520	gi|14010662|ref|NP_114234.1|	Conger myriaster	492	gi|339906527|ref|YP_004733405.1|	Citharinus congicus
1128	gi|662035149|gb|AIE43270.1|	Cubanichthys pengelleyi	501	gi|642277188|ref|YP_009034473.1|	Callionymus enneactis	488	gi|289183269|ref|YP_003457248.1|	Ceratias uranoscopus	522	gi|270267716|ref|YP_003331390.1|	Conocara murrayi	493	gi|689358113|ref|YP_009059838.1|	Citharoides macrolepidotus
1143	gi|338797140|dbj|BAK42083.1|	Curimatopsis evelynae	506	gi|299828986|ref|YP_003734880.1|	Callorhinchus callorynchus	492	gi|441416207|dbj|BAM75092.1|	Ceratoscopelus maderensis	526	gi|746000134|ref|YP_009115043.1|	Coptodon zillii	494	gi|609253001|ref|YP_009024104.1|	Clarias batrachus
1164	gi|358441283|gb|AEU11251.1|	Cyclemys dentata	507	gi|511261499|gb|AGN71057.1|	Callulina kreffti	494	gi|666876210|gb|AIG22989.1|	Cercartetus concinnus	531	gi|836614555|ref|YP_009145183.1|	Coregonus autumnalis	496	gi|225690854|gb|ACO06111.1|	Cleisthenes herzensteini
1165	gi|119360471|ref|YP_913290.1|	Cycleptus elongatus	509	gi|537422207|gb|AGU69099.1|	Caloenas nicobarica	495	gi|529217204|ref|YP_008378926.1|	Cercocebus chrysogaster	532	gi|435857039|ref|YP_007317594.1|	Coreius guichenoti	497	gi|288903377|ref|YP_003434101.1|	Clinocottus analis
1181	gi|667794828|gb|AIG94902.1|	Cynopoecilus melanotaenia	512	gi|50254288|gb|AAT72253.1|	Calonectris diomedea	496	gi|608788022|ref|YP_009024875.1|	Cercopithecus mitis	533	gi|334362251|ref|YP_004564585.1|	Pseudobagrus brevicorpus	498	gi|404333707|ref|YP_006702522.1|	Clupanodon thrissa
1222	gi|666876230|gb|AIG23007.1|	Dasycercus cristicauda	513	gi|669032370|ref|YP_009049516.1|	Caloperdix oculeus	498	gi|312233475|ref|YP_004021874.1|	Cervus canadensis songaricus	534	gi|194277575|ref|YP_492578.2|	Coreoleuciscus splendidus	499	gi|148922542|ref|YP_001293669.1|	Clupea harengus
1223	gi|577702270|gb|AHH85421.1|	Dasylophus superciliosus superciliosus	516	gi|213135963|gb|ACJ43525.1|	Calotriton asper	499	gi|651424649|ref|YP_009040710.1|	Ceryle rudis	535	gi|597569211|gb|AHN13626.1|	Coreoperca whiteheadi	500	gi|372291695|ref|YP_005088758.1|	Clupeichthys perakensis
1224	gi|45385516|gb|AAS59642.1|	Dasyornis broadbenti	519	gi|435855652|ref|YP_007316773.1|	Calyptocephallela gayi	500	gi|340549201|gb|AEK53037.1|	Cestraeus oxyrhyncus	538	gi|29570750|ref|NP_818875.1|	Corydoras rabauti	501	gi|372291737|ref|YP_005088880.1|	Clupeoides borneensis
1225	gi|666876258|gb|AIG23033.1|	Dasyuroides byrnei	520	gi|89212944|gb|ABD63942.1|	Calyptocichla serina	502	gi|222836588|ref|YP_002586851.1|	Cetomimus sp. AMS I34481001	541	gi|542132923|dbj|BAN83136.1|	Coryphaena equiselis	502	gi|322422796|ref|YP_004222584.1|	Clupeonella cultriventris
1230	gi|355342680|gb|AER59025.1|	Deconychura longicauda	521	gi|470226934|ref|YP_007624612.1|	Calyptorhynchus baudinii	503	gi|338797414|dbj|BAK42338.1|	Cetopsidium sp. NM-2010	542	gi|25057372|ref|NP_740046.1|	Cottus reinii	504	gi|162423293|gb|ABX89433.1|	Cobitis choii
1238	gi|507865719|gb|AGM75579.1|	Deltistes luxatus	523	gi|160690398|gb|ABX46046.1|	Camaroptera harterti	504	gi|570700714|ref|YP_008994703.1|	Cetorhinus maximus	546	gi|111378372|ref|YP_717024.1|	Cranoglanis bouderius	509	gi|289183327|ref|YP_003457302.1|	Coelophrys brevicaudata
1239	gi|17222812|gb|AAL36839.1|	Dendragapus obscurus	526	gi|315487830|gb|ADU32565.1|	Campephaga flava	505	gi|25057286|ref|NP_739850.1|	Cetostoma regani	551	gi|338797122|dbj|BAK42067.1|	Crenuchus spilurus	513	gi|299828934|ref|YP_003734765.1|	Coilia reynaldi
1240	gi|295821319|gb|ADG36448.1|	Dendrexetastes rufigula	527	gi|321149811|gb|ADW66054.1|	Campephilus haematogaster	507	gi|338797428|dbj|BAK42351.1|	Chaca bankanensis	552	gi|383505886|gb|AFH37546.1|	Creteuchiloglanis kamengensis	516	gi|584593543|ref|YP_009001957.1|	Colistium nudipinnis
1241	gi|511261591|gb|AGN71142.1|	Dendrobates auratus	528	gi|45511356|gb|AAS67218.1|	Campethera nivosa	508	gi|336055690|ref|YP_004581506.1|	Chaenocephalus aceratus	559	gi|317176562|dbj|BAJ54373.1|	Cromeria nilotica	517	gi|353523907|gb|AER08719.1|	Collichthys lucidus
1242	gi|355342674|gb|AER59022.1|	Dendrocincla anabatina	529	gi|397788605|gb|AFO66910.1|	Campicoloides bifasciatus	509	gi|386800646|ref|YP_006303310.1|	Chaenomugil proboscideus	560	gi|517502061|ref|YP_008144646.1|	Cromileptes altivelis	519	gi|280978124|ref|YP_003345072.1|	Coloconger cadenati
1243	gi|395759590|gb|AFN70624.1|	Dendrocitta vagabunda	533	gi|560878152|ref|YP_008855175.1|	Campylomormyrus compressirostris	510	gi|288908963|dbj|BAI77205.1|	Chaenophryne melanorhabdus	563	gi|546143596|ref|YP_008592412.1|	Crossorhombus azureus	520	gi|16357091|ref|NP_443539.1|	Cololabis saira
1244	gi|589997089|gb|AHL25312.1|	Dendrocolaptes certhia	534	gi|558603517|ref|YP_008815606.1|	Campylorhynchus zonatus	512	gi|221164136|ref|YP_002519907.1|	Chaetodermis penicilligerus	570	gi|338797135|dbj|BAK42079.1|	Ctenolucius hujeta	521	gi|327492987|ref|YP_004347938.1|	Colomesus asellus
1245	gi|629677518|gb|AHY87039.1|	Dendrocopos darjellensis	536	gi|329741634|gb|AEB98492.1|	Canirallus kioloides kioloides	513	gi|157736113|ref|YP_001491470.1|	Chaetodon auripes	572	gi|307589309|gb|ADN64390.1|	Ctenopharyngodon idella	522	gi|691326789|ref|YP_009059634.1|	Piaractus mesopotamicus
1245	gi|662013724|gb|AIE42369.1|	Dendrocopos darjellensis	538	gi|208433851|ref|YP_002265556.1|	Cantherhines pardalis	514	gi|157736141|ref|YP_001491509.1|	Chaetodontoplus septentrionalis	575	gi|256427357|ref|YP_003127117.1|	Cubiceps pauciradiatus	526	gi|270267689|ref|YP_003331365.1|	Conocara macropterum
1258	gi|399886457|gb|AFP52621.1|	Dermochelys coriacea	539	gi|221145429|ref|YP_002519645.1|	Canthidermis maculata	516	gi|475656102|ref|YP_007627183.1|	Chaeturichthys stigmatias	576	gi|212725575|ref|YP_002317321.1|	Culaea inconstans	531	gi|746000135|ref|YP_009115044.1|	Coptodon zillii
1259	gi|442769676|ref|YP_007374587.1|	Dermophis mexicanus	540	gi|190349518|ref|YP_001974754.1|	Canthigaster coronata	517	gi|449075525|gb|AGE83203.1|	Chagunius baileyi	579	gi|280978262|ref|YP_003345200.1|	Culter alburnus	535	gi|12248148|ref|NP_073649.1|	Coregonus lavaretus
1260	gi|169787675|gb|ACA80239.1|	Deroptyus accipitrinus	547	gi|726972490|ref|YP_009110406.1|	Caprimulgus indicus	518	gi|240266580|ref|YP_002970950.1|	Chalarodon madagascariensis	580	gi|642276769|ref|YP_009034333.1|	Cultrichthys compressocorpus	536	gi|435857040|ref|YP_007317595.1|	Coreius guichenoti
1350	gi|295821315|gb|ADG36446.1|	Drymornis bridgesii	548	gi|190349434|ref|YP_001974495.1|	Capros aper	519	gi|29570679|ref|NP_818900.1|	Chalceus macrolepidotus	586	gi|338797149|dbj|BAK42092.1|	Curimatopsis evelynae	537	gi|334362252|ref|YP_004564586.1|	Pseudobagrus brevicorpus
1351	gi|99030731|gb|ABF61748.1|	Dryocopus lineatus	549	gi|83031271|gb|ABB96814.1|	Capsiempis flaveola	523	gi|400201501|ref|YP_006575891.1|	Champsocephalus gunnari	592	gi|119360480|ref|YP_913299.1|	Cycleptus elongatus	538	gi|193075650|gb|ACF08728.1|	Coreoleuciscus splendidus
1352	gi|66734881|gb|AAY53680.1|	Dryotriorchis spectabilis	550	gi|357063373|gb|AET51396.1|	Caracara plancus	524	gi|546144069|ref|YP_008593437.1|	Champsodon cf. snyderi CBM-ZF 10876	594	gi|689358146|ref|YP_009059863.1|	Cyclopsetta fimbriata	539	gi|597569212|gb|AHN13627.1|	Coreoperca whiteheadi
1353	gi|194499892|gb|ACF75258.1|	Dubusia taeniata	551	gi|25057823|ref|NP_740056.1|	Carangoides armatus	525	gi|427920648|gb|AFY64477.1|	Channa argus	596	gi|280978164|ref|YP_003345109.1|	Cyema atrum	542	gi|29570751|ref|NP_818876.1|	Corydoras rabauti
1354	gi|629677540|gb|AHY87050.1|	Ducula aenea	552	gi|25057837|ref|NP_740069.1|	Caranx melampygus	526	gi|119360535|ref|YP_913792.1|	Chanodichthys mongolicus	600	gi|280978276|ref|YP_003345213.1|	Cynoponticus ferox	544	gi|542132924|dbj|BAN83137.1|	Coryphaena equiselis
1355	gi|218684125|gb|ACL01007.1|	Dulus dominicus	553	gi|25057460|ref|NP_739640.1|	Carapus bermudensis	527	gi|29570623|ref|NP_818809.1|	Chanos chanos	603	gi|403532066|ref|YP_006666269.1|	Cynotilapia afra	545	gi|25057373|ref|NP_740047.1|	Cottus reinii
1356	gi|7672605|gb|AAF66570.1|AF140890_1	Dumetella carolinensis	554	gi|51235012|ref|YP_063502.1|	Carassius auratus x Cyprinus carpio	530	gi|260766598|gb|ACX50330.1|	Chasmistes brevirostris	604	gi|322422740|ref|YP_004222532.1|	Cyphomyrus discorhynchus	551	gi|386800690|ref|YP_006303351.1|	Crenimugil crenilabis
1357	gi|629677544|gb|AHY87052.1|	Dumetia hyperythra	555	gi|628972759|ref|YP_009027739.1|	Carcharhinus acronotus	531	gi|16356991|ref|NP_443225.1|	Chauliodus sloani	605	gi|119360230|ref|YP_913273.1|	Cyprinella lutrensis	552	gi|338797123|dbj|BAK42068.1|	Crenuchus spilurus
1358	gi|602625382|gb|AHN95890.1|	Dupetor flavicollis	556	gi|589144351|ref|YP_009003646.1|	Carcharias taurus	549	gi|339906414|ref|YP_004733207.1|	Chilodus punctatus	606	gi|131839361|ref|YP_001096025.1|ND5_20621	Cyprinodon rubrofluviatilis	553	gi|383505887|gb|AFH37547.1|	Creteuchiloglanis kamengensis
1359	gi|162374606|ref|YP_001604412.1|	Duttaphrynus melanostictus	557	gi|545601007|ref|YP_008578245.1|	Carcharodon carcharias	553	gi|511347833|ref|YP_008080754.1|	Chinchilla lanigera	612	gi|642277046|ref|YP_009034411.1|	Dactyloptena orientalis	559	gi|88759256|dbj|BAE79940.1|	Cromeria occidentalis
1365	gi|55166873|dbj|BAD67411.1|	Echinometra lucunter	559	gi|66270636|gb|AAY43631.1|	Cardellina rubrifrons	554	gi|213135979|gb|ACJ43540.1|	Chioglossa lusitanica	614	gi|28881952|ref|NP_795752.1|	Dallia pectoralis	560	gi|517502062|ref|YP_008144647.1|	Cromileptes altivelis
1366	gi|32469195|dbj|BAC78888.1|	Echinops telfairi	560	gi|722490975|ref|YP_009107934.1|	Cardinalis cardinalis	555	gi|88910911|gb|ABD58762.1|	Chionis minor	618	gi|16357315|ref|NP_443564.1|	Danacetichthys galathenus	561	gi|558611273|dbj|BAO09051.1|	Crossocheilus latius
1367	gi|213136055|gb|ACJ43610.1|	Echinotriton andersoni	562	gi|511261513|gb|AGN71070.1|	Cardioglossa leucomystax	557	gi|62184434|ref|YP_220546.1|	Chirocentrus dorab	628	gi|584593668|ref|YP_009002182.1|	Decapterus macrosoma	575	gi|256427358|ref|YP_003127118.1|	Cubiceps pauciradiatus
1368	gi|666876328|gb|AIG23098.1|	Echymipera clara	563	gi|325126740|ref|YP_004285886.1|	Chloris sinica	558	gi|83779455|gb|ABC47527.1|	Chiroderma trinitatum	631	gi|260766602|gb|ACX50333.1|	Deltistes luxatus	578	gi|212725576|ref|YP_002317322.1|	Culaea inconstans
1369	gi|187763260|gb|ACD35507.1|	Eclectochromis ornatus	564	gi|399886658|gb|AFP52808.1|	Caretta caretta	561	gi|237869137|ref|YP_002907461.1|	Chitala ornata	640	gi|280978192|ref|YP_003345135.1|	Derichthys serpentinus	581	gi|119360537|ref|YP_913794.1|	Chanodichthys mongolicus
1378	gi|59042946|gb|AAW83841.1|	Eira barbara	565	gi|327492745|ref|YP_004347633.1|	Carinotetraodon lorteti	563	gi|745999157|ref|YP_009113409.1|	Chitra indica	644	gi|763431216|gb|AJQ21443.1|	Devario chrysotaeniatus	582	gi|119360537|ref|YP_913794.1|	Chanodichthys mongolicus
1379	gi|46095113|gb|AAS80092.1|	Eirenis aurolineatus	567	gi|542133018|dbj|BAN83224.1|	Caristius macropus	565	gi|145976937|ref|YP_001165434.1|	Chlamydosaurus kingii	646	gi|157736198|ref|YP_001491289.1|	Diagramma picta	588	gi|338797150|dbj|BAK42093.1|	Curimatopsis evelynae
1380	gi|66734853|gb|AAY53666.1|	Elanoides forficatus	568	gi|338797077|dbj|BAK42025.1|	Carnegiella strigata	567	gi|66276040|ref|YP_238251.1|	Chlorocebus aethiops	651	gi|602166261|gb|AHN85859.1|	Dicentrarchus labrax	592	gi|119360481|ref|YP_913300.1|	Cycleptus elongatus
1381	gi|66734837|gb|AAY53658.1|	Elanus leucurus	570	gi|38638395|ref|NP_943741.1|	Carpiodes carpio	568	gi|722490729|ref|YP_009107780.1|	Chlorophanes spiza	656	gi|403531975|ref|YP_006666230.1|	Dimidiochromis compressiceps	593	gi|570700235|ref|YP_008993127.1|	Cyclocheilichthys enoplos
1382	gi|400201719|ref|YP_006576180.1|	Elaphurus davidianus	571	gi|722490868|ref|YP_009107869.1|	Haemorhous cassinii	569	gi|16357132|ref|NP_443238.1|	Chlorophthalmus agassizi	659	gi|25057510|ref|NP_739682.1|	Diplacanthopoma brachysoma	594	gi|689358147|ref|YP_009059864.1|	Cyclopsetta fimbriata
1383	gi|400130816|gb|AFP67593.1|	Elasmodactylus tetensis	574	gi|25057493|ref|NP_739666.1|	Cataetyx rubrirostris	576	gi|119360465|ref|YP_913636.1|	Chromobotia macracanthus	660	gi|594595061|gb|AHM12838.1|	Diplomystes sp. 3 CPM-2013	596	gi|280978165|ref|YP_003345110.1|	Cyema atrum
1384	gi|16357011|ref|NP_443425.1|	Elassoma evergladei	575	gi|746000327|ref|YP_009115260.1|	Stercorarius maccormicki	578	gi|327492929|ref|YP_004347884.1|	Chrosomus eos	661	gi|12248175|ref|NP_073661.1|	Diplophos taenia	603	gi|322422741|ref|YP_004222533.1|	Cyphomyrus discorhynchus
1589	gi|118738092|gb|ABL11177.1|	Farancia abacura	576	gi|315487874|gb|ADU32587.1|	Catharus ustulatus	579	gi|365177063|emb|CCD57278.1|	Chrysemys dorsalis	662	gi|403531797|ref|YP_006666165.1|	Diplotaxodon limnothrissa	604	gi|119360231|ref|YP_913274.1|	Cyprinella lutrensis
1590	gi|238800477|ref|YP_002922047.1|	Farfantepenaeus californiensis	580	gi|119360170|ref|YP_913322.1|	Catostomus commersonii	580	gi|338797442|dbj|BAK42364.1|	Chrysichthys sp. NM-2010	664	gi|108793459|ref|YP_636929.1|	Diretmoides veriginae	605	gi|820721571|gb|AKG64632.1|	Cyprinodon variegatus variegatus
1591	gi|33438946|ref|NP_878188.1|	Fejervarya limnocharis	581	gi|347600400|ref|YP_004857920.1|	Caulophryne pelagica	584	gi|470226791|ref|YP_007624562.1|	Chrysolophus amherstiae	665	gi|108793403|ref|YP_636942.1|	Diretmus argenteus	606	gi|391223890|ref|YP_006460080.1|	Cyprinus carpio carpio
1592	gi|153125280|ref|YP_001382120.1|	Fenneropenaeus chinensis	584	gi|635172077|ref|YP_009029942.1|	Cecropis daurica	585	gi|408772576|ref|YP_006883794.1|	Chrysomus xanthophthalmus	670	gi|339906856|ref|YP_004734383.1|	Distichodus sexfasciatus	614	gi|16357316|ref|NP_443565.1|	Danacetichthys galathenus
1593	gi|426405919|ref|YP_007025009.1|	Feresa attenuata	588	gi|321149819|gb|ADW66058.1|	Celeus brachyurus	589	gi|589144198|ref|YP_009003505.1|	Chthonerpeton indistinctum	671	gi|198400372|ref|YP_002221312.1|	Distoechodon tumirostris	615	gi|333236107|ref|YP_004464944.1|	Danio dangila
1594	gi|58373523|gb|AAW72066.1|	Feylinia polylepis	589	gi|441415898|dbj|BAM74805.1|	Centrobranchus choerocephalus	590	gi|749111939|ref|YP_009116080.1|	Schizopygopsis pylzovi	674	gi|157736156|ref|YP_001491432.1|	Doederleinia berycoides	619	gi|482651397|ref|YP_007890879.1|	Dasyatis akajei
1595	gi|27733658|gb|AAO21685.1|	Floridichthys carpio	590	gi|647737636|gb|AIC09052.1|	Centrochelys sulcata	593	gi|349831827|gb|AEQ19355.1|	Labeo yunnanensis	680	gi|108773028|ref|YP_636080.1|	Dorosoma cepedianum	625	gi|584593669|ref|YP_009002183.1|	Decapterus macrosoma
1596	gi|224998355|gb|ACN77936.1|	Florisuga mellivora	591	gi|339506193|ref|YP_004717853.1|	Centromochlus perugiae	596	gi|339906525|ref|YP_004733403.1|	Citharinus congicus	681	gi|642276908|ref|YP_009034385.1|	Doryrhamphus japonicus	632	gi|383931305|ref|YP_006073219.1|	Dendrophysa russelii
1597	gi|662035155|gb|AIE43273.1|	Fluviphylax simplex	592	gi|288909017|dbj|BAI77255.1|	Centrophryne spinulosa	598	gi|386276418|gb|AFJ03999.1|	Claea dabryi	682	gi|642276817|ref|YP_009034359.1|	Draconetta xenica	640	gi|763431217|gb|AJQ21444.1|	Devario chrysotaeniatus
1598	gi|642276316|ref|YP_009032771.1|	Folsomotoma octooculata	593	gi|238631180|gb|ACR50335.1|	Centropyge bicolor	599	gi|687814739|gb|AIQ81029.1|	Clarias batrachus	689	gi|546144057|ref|YP_008593428.1|	Dysalotus alcocki	641	gi|157736199|ref|YP_001491290.1|	Diagramma picta
1599	gi|411342056|gb|AFW18035.1|	Forbesichthys agassizii	596	gi|533206331|ref|YP_008474687.1|	Cephalopholis argus	603	gi|404333705|ref|YP_006702520.1|	Clupanodon thrissa	691	gi|546144466|ref|YP_008593766.1|	Echeneis naucrates	642	gi|441415804|dbj|BAM74718.1|	Diaphus chrysorhynchus
1600	gi|224998637|gb|ACN78077.1|	Formicarius analis	603	gi|289183267|ref|YP_003457246.1|	Ceratias uranoscopus	604	gi|148922568|ref|YP_001293680.1|	Clupea pallasii	697	gi|372291988|ref|YP_005089123.1|	Ehirava fluviatilis	645	gi|602166263|gb|AHN85861.1|	Dicentrarchus labrax
1601	gi|674280766|gb|AIL23321.1|	Formicivora grantsaui	604	gi|511261541|gb|AGN71096.1|	Ceratophrys ornata	605	gi|372291665|ref|YP_005088630.1|	Clupeichthys aesarnensis	698	gi|29570652|ref|NP_818914.1|	Eigenmannia sp. CBM-ZF-10620	646	gi|289183103|ref|YP_003457094.1|	Diceratias pileatus
1602	gi|427919515|gb|AFY63906.1|	Forpus conspicillatus	605	gi|441416205|dbj|BAM75090.1|	Ceratoscopelus maderensis	606	gi|372291945|ref|YP_005089083.1|	Clupeoides sp. Chao Phraya	705	gi|110628417|gb|ABG79681.1|	Eleginops maclovinus	649	gi|403531761|ref|YP_006666153.1|	Trematocranus placodon
1603	gi|27762156|gb|AAN84571.1|	Fossa fossana	607	gi|604723817|gb|AHV83482.1|	Cercococcyx mechowi	607	gi|322422794|ref|YP_004222582.1|	Clupeonella cultriventris	706	gi|25057253|ref|NP_740189.1|	Eleotris acanthopoma	650	gi|157736171|ref|YP_001491420.1|	Diodon holocanthus
1604	gi|568245748|gb|AHD24855.1|	Foulehaio carunculatus	608	gi|301323017|gb|ADK70280.1|	Cercomacra brasiliana	609	gi|326909354|ref|YP_004327624.1|	Cobitis takatsuensis	708	gi|517502174|ref|YP_008144944.1|	Eleutheronema tetradactylum	651	gi|441415846|dbj|BAM74757.1|	Diogenichthys atlanticus
1620	gi|202072167|gb|ACH95845.1|	Gadus macrocephalus	609	gi|397788607|gb|AFO66911.1|	Cercomela familiaris	611	gi|722490885|ref|YP_009107884.1|	Coccothraustes coccothraustes	710	gi|339959484|gb|AEK25507.1|	Elopichthys bambusa	652	gi|25057511|ref|NP_739683.1|	Diplacanthopoma brachysoma
1621	gi|517501643|ref|YP_008144408.1|	Gagata dolichonema	614	gi|315487870|gb|ADU32585.1|	Certhia familiaris	613	gi|229925763|ref|YP_002887581.1|	Coelodonta antiquitatis	711	gi|45387984|ref|NP_991064.1|	Elops saurus	653	gi|594595060|gb|AHM12837.1|	Diplomystes sp. 3 CPM-2013
1622	gi|326535967|ref|YP_004300408.1|	Galaxias gollumoides	615	gi|156186570|gb|ABU55515.1|	Certhiaxis cinnamomeus	615	gi|289183325|ref|YP_003457300.1|	Coelophrys brevicaudata	715	gi|25057856|ref|NP_740085.1|	Emmelichthys struhsakeri	654	gi|12248176|ref|NP_073662.1|	Diplophos taenia
1623	gi|115531629|ref|YP_783975.1|	Galaxiella nigrostriata	618	gi|651424647|ref|YP_009040708.1|	Ceryle rudis	616	gi|16357258|ref|NP_443355.1|	Coelorinchus kishinouyei	718	gi|299758186|dbj|BAJ09868.1|	Encrasicholina punctifer	655	gi|403531761|ref|YP_006666153.1|	Trematocranus placodon
1624	gi|383873788|gb|AFH55706.1|	Galbula albirostris	619	gi|340549199|gb|AEK53035.1|	Cestraeus oxyrhyncus	617	gi|511657458|ref|YP_008080767.1|	Coendou insidiosus	719	gi|148922611|ref|YP_001293720.1|	Engraulis encrasicolus	656	gi|628903087|ref|YP_009003430.2|	Dipturus kwangtungensis
1625	gi|109156441|ref|YP_654263.1|	Galemys pyrenaicus	621	gi|338797412|dbj|BAK42336.1|	Cetopsidium sp. NM-2010	618	gi|426406320|ref|YP_007026081.1|	Coilia nasus	722	gi|533206411|ref|YP_008474762.1|	Enophrys diceraus	657	gi|108793460|ref|YP_636930.1|	Diretmoides veriginae
1626	gi|533207197|ref|YP_008475588.1|	Galeocerdo cuvier	622	gi|570700713|ref|YP_008994701.1|	Cetorhinus maximus	620	gi|669032376|ref|YP_009049531.1|	Colinus virginianus	724	gi|256985305|ref|YP_003162743.1|	Enoplosus armatus	658	gi|108793404|ref|YP_636943.1|	Diretmus argenteus
1627	gi|355505095|gb|AES86241.1|	Galeopterus variegatus	623	gi|222051552|dbj|BAH15240.1|	Cetostoma regani	621	gi|584593541|ref|YP_009001955.1|	Colistium nudipinnis	734	gi|670800335|gb|AII40807.1|	Epinephelus akaara	659	gi|58047418|ref|YP_192938.1|	Discoglossus galganoi
1628	gi|90103218|gb|ABD85454.1|	Galeorhinus galeus	624	gi|398473856|gb|AFO85260.1|	Cettia fortipes	622	gi|353523905|gb|AER08717.1|	Collichthys lucidus	735	gi|546144421|ref|YP_008593727.1|	Epinnula magistralis	660	gi|558611287|dbj|BAO09064.1|	Discogobio sp. ZF-11728
1629	gi|64500796|gb|AAY41596.1|	Galerella pulverulenta	626	gi|62901724|gb|AAY18813.1|	Ceyx erithaca	623	gi|280978121|ref|YP_003345069.1|	Coloconger cadenati	745	gi|813424879|ref|YP_009132362.1|	Erilepis zonifer	661	gi|339906857|ref|YP_004734384.1|	Distichodus sexfasciatus
1644	gi|542132211|dbj|BAN83270.1|	Gasterochisma melampus	628	gi|338797426|dbj|BAK42349.1|	Chaca bankanensis	624	gi|16357089|ref|NP_443537.1|	Cololabis saira	746	gi|255506261|ref|YP_003097098.1|	Erimyzon oblongus	662	gi|119360322|ref|YP_913781.1|	Xenocypris argentea
1645	gi|212725468|ref|YP_002317221.1|	Gasterosteus wheatlandi	629	gi|336055688|ref|YP_004581504.1|	Chaenocephalus aceratus	625	gi|327492985|ref|YP_004347936.1|	Colomesus asellus	753	gi|372291708|ref|YP_005088770.1|	Escualosa thoracata	669	gi|108773029|ref|YP_636081.1|	Dorosoma cepedianum
1646	gi|647737765|gb|AIC09087.1|	Gasteruption sp. M19	630	gi|386800644|ref|YP_006303308.1|	Chaenomugil proboscideus	627	gi|691326787|ref|YP_009059632.1|	Piaractus mesopotamicus	754	gi|119360662|ref|YP_913494.1|	Esomus metallicus	670	gi|642276909|ref|YP_009034386.1|	Doryrhamphus japonicus
1647	gi|511261632|gb|AGN71180.1|	Gastrophryne olivacea	631	gi|288908961|dbj|BAI77203.1|	Chaenophryne melanorhabdus	629	gi|239997787|gb|ACS37279.1|	Columba livia	755	gi|28881924|ref|NP_795765.1|	Esox lucius	673	gi|642276818|ref|YP_009034360.1|	Draconetta xenica
1648	gi|511261645|gb|AGN71192.1|	Gastrotheca pseustes	633	gi|221164134|ref|YP_002519905.1|	Chaetodermis penicilligerus	631	gi|827046346|ref|YP_009142644.1|	Conger japonicus	757	gi|38639798|ref|NP_943660.1|	Etheostoma radiosum	692	gi|29570653|ref|NP_818915.1|	Eigenmannia sp. CBM-ZF-10620
1649	gi|108793366|ref|YP_637089.1|	Gavia pacifica	634	gi|256576282|gb|ACU87920.1|	Chaetorhynchus papuensis	632	gi|347801585|gb|AEP21230.1|	Connochaetes taurinus	758	gi|148922709|ref|YP_001293733.1|	Ethmalosa fimbriata	697	gi|441416055|dbj|BAM74951.1|	Electrona antarctica
1650	gi|470235115|ref|YP_007626096.1|	Gazella bennettii	636	gi|475656100|ref|YP_007627181.1|	Chaeturichthys stigmatias	633	gi|270267687|ref|YP_003331363.1|	Conocara macropterum	760	gi|372291750|ref|YP_005088892.1|	Ethmidium maculatum	698	gi|338797011|dbj|BAK41964.1|	Electrophorus electricus
1651	gi|749112349|ref|YP_009116551.1|	Gazza minuta	637	gi|240266578|ref|YP_002970948.1|	Chalarodon madagascariensis	640	gi|511261557|gb|AGN71111.1|	Cophixalus sp. TNHC 54754	761	gi|197311095|ref|YP_002154592.1|	Etroplus maculatus	700	gi|813559764|ref|YP_009132672.1|	Eleotris oxycephala
1652	gi|629677596|gb|AHY87078.1|	Gecinulus grantia	638	gi|359300756|gb|AEV22042.1|	Chalcoparia singalensis	641	gi|746000133|ref|YP_009115042.1|	Coptodon zillii	762	gi|148922667|ref|YP_001293746.1|	Etrumeus teres	703	gi|517502175|ref|YP_008144945.1|	Eleutheronema tetradactylum
1653	gi|346722154|gb|AEO50765.1|	Gekko gecko	639	gi|302201475|gb|ADL09041.1|	Chalcophaps indica	647	gi|470235698|ref|YP_007626871.1|	Coregonus clupeaformis	767	gi|517501699|ref|YP_008144443.1|	Euchiloglanis kishinouyei	708	gi|685496743|ref|YP_009058178.1|	Elopichthys bambusa
1654	gi|724382834|gb|AIY25688.1|	Geckoella albofasciatus	642	gi|157098337|gb|ABV23415.1|	Chamaeza campanisona	648	gi|435857074|ref|YP_007317606.1|	Coreius heterodon	772	gi|546144106|ref|YP_008593467.1|	Eumegistus illustris	708	gi|426406717|ref|YP_007026801.1|	Squaliobarbus curriculus
1655	gi|158634183|gb|ABW75967.1|	Geckolepis EEG-2007-1	643	gi|400201500|ref|YP_006575889.1|	Champsocephalus gunnari	649	gi|334362250|ref|YP_004564584.1|	Pseudobagrus brevicorpus	785	gi|165932476|ref|YP_001650733.1|	Eurypegasus draconis	709	gi|45439409|ref|NP_991000.1|	Elops hawaiensis
1656	gi|346722218|gb|AEO50797.1|	Gehyra australis	644	gi|427920646|gb|AFY64475.1|	Channa argus	650	gi|193075648|gb|ACF08726.1|	Coreoleuciscus splendidus	786	gi|39980689|ref|NP_950227.1|	Eurypharynx pelecanoides	721	gi|533206412|ref|YP_008474763.1|	Enophrys diceraus
1657	gi|379072018|gb|AFC92658.1|	Gekko athymus	645	gi|119360318|ref|YP_913777.1|	Xenocypris argentea	653	gi|755292077|ref|YP_009121520.1|	Corvus brachyrhynchos	787	gi|222834570|ref|YP_002586787.1|	Eutaeniophorus festivus	723	gi|256985306|ref|YP_003162744.1|	Enoplosus armatus
1658	gi|55417596|gb|AAV51198.1|	Gelochelidon nilotica	646	gi|29570621|ref|NP_818807.1|	Chanos chanos	655	gi|29570749|ref|NP_818874.1|	Corydoras rabauti	790	gi|733386671|ref|YP_009112184.1|	Euthynnus affinis	734	gi|195661154|ref|YP_002117891.1|	Epinephelus akaara
1659	gi|166782941|gb|ABY89005.1|	Gempylus serpens	648	gi|814616937|gb|AKE35303.1|	Charadrius alexandrinus	656	gi|375267200|ref|YP_005255224.1|	Plecotus rafinesquii	791	gi|806392157|dbj|BAR45885.1|	Evermannella indica	735	gi|546144422|ref|YP_008593728.1|	Epinnula magistralis
1660	gi|114215026|gb|ABI54381.1|	Genetta genetta	650	gi|16356989|ref|NP_443223.1|	Chauliodus sloani	657	gi|542132922|dbj|BAN83135.1|	Coryphaena equiselis	792	gi|546144261|ref|YP_008593597.1|	Evoxymetopon poeyi	744	gi|813424880|ref|YP_009132363.1|	Erilepis zonifer
1661	gi|403531828|ref|YP_006666169.1|	Petrotilapia nigra	653	gi|25057549|ref|NP_739744.1|	Chaunax abei	661	gi|18767657|ref|NP_572023.1|ND4_15950	Coturnix japonica	793	gi|16357273|ref|NP_443551.1|	Exocoetus volitans	745	gi|255506262|ref|YP_003097099.1|	Erimyzon oblongus
1662	gi|322422495|ref|YP_004222072.1|	Genyomyrus donnyi	654	gi|354804861|gb|AER41344.1|	Chaunoproctus ferreorostris	663	gi|111378371|ref|YP_717023.1|	Cranoglanis bouderius	794	gi|517501766|ref|YP_008144482.1|	Exostoma labiatum	752	gi|119360663|ref|YP_913495.1|	Esomus metallicus
1670	gi|355342250|gb|AER58810.1|	Geositta cunicularia	656	gi|403531757|ref|YP_006666149.1|	Trematocranus placodon	666	gi|669032334|ref|YP_009049492.1|	Crax daubentoni	795	gi|280978332|ref|YP_003345265.1|	Facciolella oxyrhyncha	753	gi|28881925|ref|NP_795766.1|	Esox lucius
1671	gi|21644812|gb|AAM70611.1|	Geospiza fortis	659	gi|238631018|gb|ACR50254.1|	Cheiloprion labiatus	668	gi|338797121|dbj|BAK42066.1|	Crenuchus spilurus	802	gi|165932504|ref|YP_001650863.1|	Fistularia commersonii	756	gi|38639799|ref|NP_943661.1|	Etheostoma radiosum
1672	gi|73912690|ref|YP_308856.1|	Geothelphusa dehaani	662	gi|345894209|ref|YP_004841883.1|	Chelodina oblonga	669	gi|383505885|gb|AFH37545.1|	Creteuchiloglanis kamengensis	803	gi|284507252|dbj|BAI67680.1|	Formosania lacustris	759	gi|197311096|ref|YP_002154593.1|	Etroplus maculatus
1673	gi|255969733|gb|ACU45421.1|	Geothlypis aequinoctialis	663	gi|386800672|ref|YP_006303334.1|	Chelon labrosus	670	gi|186694646|gb|ACC86256.1|	Cricetulus griseus	815	gi|685496924|ref|YP_009058382.1|	Gadopsis bispinosus	762	gi|221145657|ref|YP_002519935.1|	Eubalichthys mosaicus
1674	gi|590310047|gb|AHL28714.1|	Geotrygon chrysia	664	gi|5836010|ref|NP_008771.1|ND3_15100	Chelonia mydas	674	gi|62161175|ref|YP_214857.1|	Crocidura russula	816	gi|226453381|ref|YP_002791104.1|	Gadus ogac	770	gi|546144107|ref|YP_008593468.1|	Eumegistus illustris
1675	gi|442769970|ref|YP_007375137.1|	Geotrypetes seraphini	665	gi|215979575|ref|YP_002333083.1|	Chelonodon patoca	675	gi|669017081|ref|YP_009047288.1|	Crocodylus rhombifer	817	gi|517501652|ref|YP_008144417.1|	Gagata dolichonema	782	gi|165932477|ref|YP_001650734.1|	Eurypegasus draconis
1676	gi|183582362|dbj|BAG28316.1|	Gephyromantis klemmeri	666	gi|345894246|ref|YP_004841922.1|	Chelus fimbriatus	676	gi|470231509|ref|YP_007625675.1|	Crocuta crocuta	819	gi|326535976|ref|YP_004300417.1|	Galaxias gollumoides	785	gi|222834571|ref|YP_002586788.1|	Eutaeniophorus festivus
1677	gi|182895097|gb|ACB99863.1|	Buteo albicaudatus hypospodius	667	gi|197935714|ref|YP_002213658.1|	Chelydra serpentina	677	gi|88759254|dbj|BAE79938.1|	Cromeria occidentalis	820	gi|115531625|ref|YP_783971.1|	Galaxiella nigrostriata	786	gi|27733899|ref|NP_775731.1|	Euthynnus alletteratus
1678	gi|66735025|gb|AAY53752.1|	Geranospiza caerulescens	669	gi|156186546|gb|ABU55503.1|	Chilia melanura	679	gi|1002165063|ref|YP_009235198.1|	Crossocheilus burmanicus	829	gi|25057183|ref|NP_739838.1|	Gambusia affinis	790	gi|546144262|ref|YP_008593598.1|	Evoxymetopon poeyi
1679	gi|345654071|gb|AEO15880.1|	Gerlachea australis	671	gi|339906412|ref|YP_004733205.1|	Chilodus punctatus	680	gi|761546387|ref|YP_009122813.1|	Crossoptilon mantchuricum	835	gi|470231528|ref|YP_007625689.1|	Gasterochisma melampus	807	gi|165932505|ref|YP_001650864.1|	Fistularia commersonii
1680	gi|749112377|ref|YP_009116577.1|	Gerres oyena	672	gi|208433912|ref|YP_002265634.1|	Chilomycterus reticulatus	681	gi|546143607|ref|YP_008592411.1|	Crossorhombus azureus	836	gi|212725477|ref|YP_002317230.1|	Gasterosteus wheatlandi	811	gi|226453408|ref|YP_002726149.1|	Fundulus diaphanus
1681	gi|5801944|gb|AAD51531.1|AF085614_2	Gerrhonotus liocephalus	673	gi|386800658|ref|YP_006303321.1|	Chiloscyllium griseum	682	gi|426406039|ref|YP_007025121.1|	Crotaphatrema lamottei	847	gi|542132430|dbj|BAN83474.1|	Gempylus serpens	814	gi|685496925|ref|YP_009058383.1|	Gadopsis bispinosus
1682	gi|379142437|gb|AFC97001.1|	Gerygone chloronota	674	gi|299829069|ref|YP_003735086.1|	Chimaera fulva	683	gi|302201546|gb|ADL09107.1|	Crotophaga ani	848	gi|403532006|ref|YP_006666243.1|	Genyochromis mento	815	gi|5835818|ref|NP_007820.1|ND6_15065	Gadus morhua
1683	gi|386688477|gb|AFJ21669.1|	Catla catla	676	gi|213135977|gb|ACJ43538.1|	Chioglossa lusitanica	684	gi|511261585|gb|AGN71137.1|	Cryptobatrachus sp. TNHC-GDC 451	849	gi|322422504|ref|YP_004222081.1|	Genyomyrus donnyi	816	gi|517501653|ref|YP_008144418.1|	Gagata dolichonema
1684	gi|289183303|ref|YP_003457279.1|	Gigantactis vanhoeffeni	677	gi|88910843|gb|ABD58728.1|	Chionis minor	689	gi|289183241|ref|YP_003457222.1|	Cryptopsaras couesii	858	gi|749112386|ref|YP_009116586.1|	Gerres oyena	818	gi|326535991|ref|YP_004300431.1|	Galaxias sp. 'southern'
1685	gi|806391994|dbj|BAR45733.1|	Gigantura indica	678	gi|188011133|ref|YP_001905881.1|	Chionodraco myersi	691	gi|470231383|ref|YP_007625532.1|	Ctenomys leucodon	862	gi|806391989|dbj|BAR45729.1|	Gigantura chuni	819	gi|115531626|ref|YP_783972.1|	Galaxiella nigrostriata
1694	gi|629677598|gb|AHY87079.1|	Glaucidium brodiei	679	gi|62184432|ref|YP_220544.1|	Chirocentrus dorab	694	gi|256427356|ref|YP_003127116.1|	Cubiceps pauciradiatus	863	gi|284794684|ref|YP_003412041.1|	Gila conspersa	828	gi|25057184|ref|NP_739839.1|	Gambusia affinis
1695	gi|57639845|gb|AAW55765.1|	Glaucis hirsutus	683	gi|237869135|ref|YP_002907459.1|	Chitala ornata	696	gi|212725574|ref|YP_002317320.1|	Culaea inconstans	864	gi|370989587|dbj|BAL43892.1|	Gilchristella aestuaria	831	gi|560878072|ref|YP_008855016.1|	Garra flavatra
1696	gi|343169766|gb|AEL97164.1|	Glaucostegus typus	685	gi|745999155|ref|YP_009113407.1|	Chitra indica	699	gi|280978261|ref|YP_003345199.1|	Culter alburnus	866	gi|256427164|ref|YP_003126937.1|	Girella punctata	834	gi|470231529|ref|YP_007625690.1|	Gasterochisma melampus
1697	gi|326370278|gb|ADZ56116.1|	Globicephala macrorhynchus	687	gi|556506279|ref|YP_008758427.1|	Chlamydoselachus anguineus	700	gi|642276768|ref|YP_009034332.1|	Cultrichthys compressocorpus	867	gi|517501744|ref|YP_008144469.1|	Glaridoglanis andersonii	835	gi|212725478|ref|YP_002317231.1|	Gasterosteus wheatlandi
1698	gi|226877178|gb|ACO89904.1|	Glossamia aprion	689	gi|62901792|gb|AAY18847.1|	Chloroceryle americana	702	gi|557637856|gb|AHA13396.1|	Cuon alpinus lepturus	870	gi|28881980|ref|NP_795791.1|	Glossanodon semifasciatus	846	gi|403532007|ref|YP_006666244.1|	Genyochromis mento
1699	gi|28881971|ref|NP_795782.1|	Glossanodon semifasciatus	690	gi|89212956|gb|ABD63948.1|	Chlorocichla flavicollis	705	gi|408772716|ref|YP_006883924.1|	Curaeus curaeus	871	gi|408772948|ref|YP_006884133.1|	Glossogobius circumspectus	847	gi|322422505|ref|YP_004222082.1|	Genyomyrus donnyi
1700	gi|408772939|ref|YP_006884124.1|	Glossogobius circumspectus	691	gi|722490737|ref|YP_009107778.1|	Chlorophanes spiza	708	gi|338797148|dbj|BAK42091.1|	Curimatopsis evelynae	875	gi|517501678|ref|YP_008144430.1|	Glyptosternon maculatum	856	gi|749112387|ref|YP_009116587.1|	Gerres oyena
1709	gi|517501908|ref|YP_008144564.1|	Glyptothorax trilineatus	692	gi|354804863|gb|AER41345.1|	Chlorophonia cyanea	709	gi|88910921|gb|ABD58767.1|	Cursorius temminckii	876	gi|408772191|ref|YP_006883417.1|	Glyptothorax fokiensis fokiensis	858	gi|386688487|gb|AFJ21679.1|	Catla catla
1710	gi|55276056|gb|AAV49773.1|	Gnathochromis permaxillaris	693	gi|16357130|ref|NP_443236.1|	Chlorophthalmus agassizi	711	gi|339906743|ref|YP_004733941.1|	Cyanopica cyanus	877	gi|317176492|dbj|BAJ54308.1|	Gnathonemus petersii	859	gi|289183313|ref|YP_003457289.1|	Gigantactis vanhoeffeni
1711	gi|317176483|dbj|BAJ54299.1|	Gnathonemus petersii	694	gi|407180073|gb|AFT63106.1|	Chloropsis aurifrons aurifrons	712	gi|326535877|ref|YP_004300325.1|	Cyanoptila cyanomelana	878	gi|119360634|ref|YP_913351.1|	Gnathopogon elongatus	864	gi|256427165|ref|YP_003126938.1|	Girella punctata
1712	gi|119360625|ref|YP_913342.1|	Gnathopogon elongatus	697	gi|726972476|ref|YP_009110310.1|	Choerodon schoenleinii	714	gi|119360479|ref|YP_913298.1|	Cycleptus elongatus	880	gi|119360202|ref|YP_913520.1|	Gobio gobio	866	gi|517501745|ref|YP_008144470.1|	Glaridoglanis andersonii
1713	gi|408772536|ref|YP_006883747.1|	Gnorimopsar chopi	702	gi|429510055|gb|AFZ94787.1|	Chromis alta	715	gi|570700233|ref|YP_008993125.1|	Cyclocheilichthys enoplos	881	gi|317097307|ref|YP_004123515.1|	Gobiobotia brevibarba	868	gi|28881981|ref|NP_795792.1|	Glossanodon semifasciatus
1742	gi|635172086|ref|YP_009029949.1|	Grammistes sexlineatus	703	gi|119360463|ref|YP_913634.1|	Chromobotia macracanthus	716	gi|689358145|ref|YP_009059862.1|	Cyclopsetta fimbriata	882	gi|393281720|ref|YP_006493419.1|	Gobiocypris rarus	869	gi|408772949|ref|YP_006884134.1|	Glossogobius circumspectus
1769	gi|317176469|dbj|BAJ54286.1|	Gymnarchus niloticus	705	gi|327492927|ref|YP_004347882.1|	Chrosomus eos	719	gi|280978163|ref|YP_003345108.1|	Cyema atrum	886	gi|192288402|ref|YP_001994455.1|	Gonorynchus abbreviatus	897	gi|317176479|dbj|BAJ54296.1|	Gymnarchus niloticus
1770	gi|396586624|gb|AFN88646.1|	Gymnocephalus acerina	706	gi|5835749|ref|NP_008556.1|ND3_15054	Chrysemys picta	725	gi|280978275|ref|YP_003345212.1|	Cynoponticus ferox	895	gi|89257285|ref|YP_514733.1|	Grasseichthys gabonensis	898	gi|726972663|ref|YP_009110567.1|	Gymnocephalus cernua
1771	gi|157094354|gb|ABV22824.1|	Gymnocichla nudiceps	707	gi|338797440|dbj|BAK42362.1|	Chrysichthys sp. NM-2010	729	gi|322422739|ref|YP_004222531.1|	Cyphomyrus discorhynchus	896	gi|749111668|ref|YP_009115643.1|	Grundulus bogotensis	899	gi|745748801|gb|AJD22291.1|	Gymnocypris eckloni chilianensis
1772	gi|426406073|ref|YP_007025621.1|	Gymnocypris eckloni	708	gi|380448772|ref|YP_005352775.1|	Chrysochir aureus	730	gi|119360229|ref|YP_913272.1|	Cyprinella lutrensis	899	gi|372291960|ref|YP_005089097.1|	Gudusia chapra	900	gi|745748816|gb|AJD22305.1|	Gymnodiptychus pachycheilus weiheensis
1773	gi|649912321|gb|AIC66173.1|	Gymnoderus foetidus	711	gi|321149823|gb|ADW66060.1|	Chrysocolaptes lucidus	732	gi|391223888|ref|YP_006460078.1|	Cyprinus carpio carpio	902	gi|317176478|dbj|BAJ54295.1|	Gymnarchus niloticus	901	gi|120586806|ref|YP_961328.1|	Gymnogobius petschiliensis
1774	gi|602181980|gb|AHN91476.1|	Gymnodiptychus pachycheilus	713	gi|308745798|ref|YP_003934217.1|	Chrysolophus pictus	734	gi|115494771|ref|YP_778847.1|	Cystophora cristata	903	gi|726972662|ref|YP_009110566.1|	Gymnocephalus cernua	904	gi|339511199|ref|YP_004717935.1|	Gymnorhamphichthys sp. NM-2010
1775	gi|31788991|gb|AAP13024.1|	Gymnodraco acuticeps	714	gi|408772556|ref|YP_006883766.1|	Chrysomus ruficapillus	736	gi|666876224|gb|AIG23002.1|	Dactylopsila palpator	904	gi|745748800|gb|AJD22290.1|	Gymnocypris eckloni chilianensis	906	gi|546144278|ref|YP_008593611.1|	Gymnosarda unicolor
1776	gi|296178559|dbj|BAJ07663.1|	Gymnogobius isaza	719	gi|321149873|gb|ADW66085.1|	Chrysophlegma mentale	737	gi|25057797|ref|NP_740019.1|	Dactyloptena tiltoni	905	gi|745748815|gb|AJD22304.1|	Gymnodiptychus pachycheilus weiheensis	907	gi|441416083|dbj|BAM74977.1|	Gymnoscopelus nicholsi
1777	gi|408772774|ref|YP_006883968.1|	Gymnomystax mexicanus	721	gi|589144196|ref|YP_009003503.1|	Chthonerpeton indistinctum	739	gi|28881951|ref|NP_795751.1|	Dallia pectoralis	906	gi|120586805|ref|YP_961327.1|	Gymnogobius petschiliensis	909	gi|338797025|dbj|BAK41977.1|	Gymnotus carapo
1778	gi|568245780|gb|AHD24871.1|	Gymnomyza samoensis	722	gi|608787853|ref|YP_009024537.1|	Ciconia nigra	740	gi|470234111|ref|YP_007626065.1|	Dama dama	909	gi|339511198|ref|YP_004717934.1|	Gymnorhamphichthys sp. NM-2010	910	gi|635155278|ref|YP_009029809.1|	Gymnura poecilura
1779	gi|442769690|ref|YP_007374600.1|	Gymnopis multiplicata	723	gi|359300696|gb|AEV22012.1|	Cinclus pallasii	741	gi|470228990|ref|YP_007625116.1|	Damaliscus pygargus	910	gi|546144277|ref|YP_008593610.1|	Gymnosarda unicolor	911	gi|119360495|ref|YP_913651.1|	Gyrinocheilus aymonieri
1780	gi|157094446|gb|ABV22870.1|	Gymnopithys bicolor	724	gi|37928534|gb|AAP68809.1|	Cinnyris bouvieri	746	gi|712045719|gb|AIW65032.1|	Danio rerio	912	gi|25057386|ref|NP_740215.1|	Gymnothorax kidako	912	gi|222837025|ref|YP_002586866.1|	Gyrinomimus sp. UW 113191
1781	gi|339511189|ref|YP_004717925.1|	Gymnorhamphichthys sp. NM-2010	726	gi|628972802|ref|YP_009027861.1|	Cirrhigaleus australis	747	gi|332887052|dbj|BAK23156.1|	Danionella mirifica	913	gi|338797024|dbj|BAK41976.1|	Gymnotus carapo	917	gi|288909133|dbj|BAI77363.1|	Halieutaea stellata
1782	gi|430763196|gb|AGA19663.1|	Gymnorhina tibicen dorsalis	727	gi|533207049|ref|YP_008475451.1|	Cirrhinus molitorella	751	gi|482651395|ref|YP_007890877.1|	Dasyatis akajei	915	gi|119360494|ref|YP_913650.1|	Gyrinocheilus aymonieri	921	gi|426406602|ref|YP_007026431.1|	Hapalogenys analis
1783	gi|14581554|gb|AAK50184.1|	Gymnorhinus cyanocephalus	728	gi|685497047|ref|YP_009058496.1|	Cirrhitichthys aprinus	752	gi|666876238|gb|AIG23015.1|	Dasycercus cristicauda	916	gi|222837024|ref|YP_002586865.1|	Gyrinomimus sp. UW 113191	922	gi|289183033|ref|YP_003457029.1|	Haplophryne mollis
1784	gi|629677804|gb|AHY87182.1|	Gymnoris superciliaris	729	gi|431811415|gb|AGA83762.1|	Cisticola brachypterus brachypterus	753	gi|666876252|gb|AIG23028.1|	Dasykaluta rosamondae	921	gi|288909132|dbj|BAI77362.1|	Halieutaea stellata	923	gi|338797486|dbj|BAK42405.1|	Hara jerdoni
1785	gi|546144268|ref|YP_008593601.1|	Gymnosarda unicolor	731	gi|339906523|ref|YP_004733401.1|	Citharinus congicus	754	gi|666876266|gb|AIG23041.1|	Dasyuroides byrnei	926	gi|338797485|dbj|BAK42404.1|	Hara jerdoni	938	gi|338797514|dbj|BAK42431.1|	Helogenes marmoratus
1786	gi|441416073|dbj|BAM74967.1|	Gymnoscopelus nicholsi	732	gi|689358109|ref|YP_009059834.1|	Citharoides macrolepidotus	755	gi|358246620|emb|CBJ55463.1|	Dasyurus geoffroii	927	gi|372290911|ref|YP_005087669.1|	Harengula jaguana	939	gi|556506269|ref|YP_008758418.1|	Helostoma temminkii
1787	gi|25057377|ref|NP_740206.1|	Gymnothorax kidako	733	gi|609252997|ref|YP_009024100.1|	Clarias batrachus	758	gi|584593667|ref|YP_009002181.1|	Decapterus macrosoma	928	gi|16357147|ref|NP_443252.1|	Harpadon microchir	940	gi|608788234|ref|YP_009025072.1|	Hemibagrus guttatus
1794	gi|119360485|ref|YP_913641.1|	Gyrinocheilus aymonieri	735	gi|288903373|ref|YP_003434097.1|	Clinocottus analis	760	gi|365177069|emb|CCD57282.1|	Deirochelys reticularia	930	gi|556506212|ref|YP_008758365.1|	Hasemania nana	942	gi|456351560|ref|YP_007507226.1|	Pseudohemiculter dispar
1803	gi|86451892|gb|ABC97341.1|	Haematoderus militaris	738	gi|404333703|ref|YP_006702518.1|	Clupanodon thrissa	763	gi|39981068|gb|AAR33064.1|	Delphinapterus leucas	936	gi|16357385|ref|NP_443694.1|	Helicolenus hilgendorfi	943	gi|769829346|ref|YP_009128158.1|	Hemiculterella sauvagei
1804	gi|20330590|ref|NP_620328.1|	Haematopus ater	739	gi|148922538|ref|YP_001293665.1|	Clupea harengus	764	gi|222839870|ref|YP_002587095.1|	Delphinus capensis	945	gi|608788233|ref|YP_009025071.1|	Hemibagrus guttatus	946	gi|333236415|ref|YP_004465317.1|	Hemigrammocypris rasborella
1805	gi|393404859|emb|CBX21060.1|	Haematortyx sanguiniceps	740	gi|372291691|ref|YP_005088754.1|	Clupeichthys perakensis	765	gi|260766598|gb|ACX50330.1|	Chasmistes brevirostris	946	gi|593023760|gb|AHL67278.1|	Hemiculter leucisculus	947	gi|339906689|ref|YP_004733556.1|	Hemiodopsis gracilis
1806	gi|354804699|gb|AER41262.1|	Haematospiza sipahi	741	gi|372291733|ref|YP_005088876.1|	Clupeoides borneensis	767	gi|240266680|ref|YP_002971056.1|	Dendrocygna javanica	947	gi|769829345|ref|YP_009128157.1|	Hemiculterella sauvagei	952	gi|803432033|ref|YP_009129508.1|	Hemitriakis japanica
1807	gi|307095436|gb|ADN30005.1|	Haemodracon riebeckii	742	gi|322422792|ref|YP_004222580.1|	Clupeonella cultriventris	768	gi|666876280|gb|AIG23054.1|	Dendrolagus dorianus	950	gi|333236414|ref|YP_004465316.1|	Hemigrammocypris rasborella	953	gi|560878030|ref|YP_008854977.1|	Henicorhynchus lineatus
1808	gi|74272470|gb|ABA01081.1|	Halcyon badia	744	gi|357063459|gb|AET51439.1|	Cnemophilus loriae	770	gi|383931307|ref|YP_006073217.1|	Dendrophysa russelii	951	gi|339906688|ref|YP_004733555.1|	Hemiodopsis gracilis	954	gi|157736129|ref|YP_001491485.1|	Heniochus diphreutes
1809	gi|66735007|gb|AAY53743.1|	Haliaeetus albicilla	745	gi|18251400|gb|AAL65995.1|AF447676_1	Cnemotriccus fuscatus fuscatior	772	gi|89257270|ref|YP_514719.1|	Denticeps clupeoides	957	gi|560878029|ref|YP_008854976.1|	Henicorhynchus lineatus	956	gi|339906703|ref|YP_004733738.1|	Hepsetus odoe
1820	gi|426406592|ref|YP_007026421.1|	Hapalogenys analis	746	gi|83031223|gb|ABB96790.1|	Cnipodectes subbrunneus	775	gi|280978191|ref|YP_003345134.1|	Derichthys serpentinus	959	gi|339906702|ref|YP_004733737.1|	Hepsetus odoe	959	gi|270267320|ref|YP_003331027.1|	Herwigia kreffti
1821	gi|350430913|gb|AEQ28424.1|	Hapalopsittaca amazonina velezi	747	gi|162423289|gb|ABX89429.1|	Cobitis choii	780	gi|763431214|gb|AJQ21441.1|	Devario chrysotaeniatus	963	gi|270267319|ref|YP_003331026.1|	Herwigia kreffti	964	gi|517502088|ref|YP_008144660.1|	Heterodontus zebra
1822	gi|60858261|gb|AAX37215.1|	Haplochelidon andecola	749	gi|722490893|ref|YP_009107882.1|	Coccothraustes coccothraustes	781	gi|46917250|dbj|BAD18036.1|	Deveximentum hanedai	966	gi|280978444|ref|YP_003345369.1|	Heteroconger hassi	967	gi|688074662|ref|YP_009059089.1|	Heteromycteris japonicus
1823	gi|194592362|gb|ACF76484.1|	Haplochromini sp. 'Lufubu'	753	gi|289183323|ref|YP_003457298.1|	Coelophrys brevicaudata	785	gi|157736197|ref|YP_001491288.1|	Diagramma picta	968	gi|688074661|ref|YP_009059088.1|	Heteromycteris japonicus	968	gi|339906773|ref|YP_004734053.1|	Heteropneustes fossilis
1824	gi|60546202|gb|AAX23170.1|	Astatotilapia bloyeti	754	gi|16357256|ref|NP_443353.1|	Coelorinchus kishinouyei	786	gi|441415802|dbj|BAM74716.1|	Diaphus chrysorhynchus	969	gi|339906772|ref|YP_004734052.1|	Heteropneustes fossilis	971	gi|584593781|ref|YP_009002423.1|	Heterotilapia buttikoferi
1825	gi|164613217|gb|ABY63837.1|	Haplophaedia lugens	756	gi|66270644|gb|AAY43635.1|	Coereba flaveola	790	gi|602166260|gb|AHN85858.1|	Dicentrarchus labrax	971	gi|584593780|ref|YP_009002422.1|	Heterotilapia buttikoferi	972	gi|322422462|ref|YP_004221887.1|	Heterotis niloticus
1826	gi|289183023|ref|YP_003457019.1|	Haplophryne mollis	757	gi|148922748|ref|YP_001293691.1|	Coilia nasus	791	gi|289183101|ref|YP_003457092.1|	Diceratias pileatus	972	gi|322422461|ref|YP_004221886.1|	Heterotis niloticus	973	gi|813424813|ref|YP_009132350.1|	Hexagrammos lagocephalus
1827	gi|9972008|gb|AAG10537.1|	Haplospiza unicolor	758	gi|321149825|gb|ADW66061.1|	Colaptes auratus	795	gi|403531974|ref|YP_006666229.1|	Dimidiochromis compressiceps	973	gi|813424812|ref|YP_009132349.1|	Hexagrammos lagocephalus	974	gi|576598135|gb|AHH30360.1|	Hexanchus griseus
1828	gi|55276078|gb|AAV49784.1|	Haplotaxodon sp. 2025 Mpulungu	760	gi|669032384|ref|YP_009049529.1|	Colinus virginianus	796	gi|157736169|ref|YP_001491418.1|	Diodon holocanthus	982	gi|13116551|ref|NP_076866.1|	Hime japonica	978	gi|289183061|ref|YP_003457055.1|	Himantolophus albinares
1829	gi|338797476|dbj|BAK42395.1|	Hara jerdoni	761	gi|584593539|ref|YP_009001953.1|	Colistium nudipinnis	797	gi|441415844|dbj|BAM74755.1|	Diogenichthys atlanticus	983	gi|322422475|ref|YP_004221899.1|	Hiodon tergisus	979	gi|751868353|ref|YP_009117110.1|	Himantura microphthalma
1876	gi|339906679|ref|YP_004733546.1|	Hemiodopsis gracilis	762	gi|301353442|ref|YP_003795665.1|	Collichthys lucidus	798	gi|25057509|ref|NP_739681.1|	Diplacanthopoma brachysoma	987	gi|669017672|ref|YP_009047856.1|	Hippocampus barbouri	981	gi|13116552|ref|NP_076867.1|	Hime japonica
1953	gi|642277268|ref|YP_009034506.1|	Hoplolatilus cuniculus	763	gi|289187965|gb|ADC92521.1|	Colluricincla woodwardi	799	gi|594595103|gb|AHM12866.1|	Diplomystes sp. 3 CPM-2013	992	gi|339906197|ref|YP_004733005.1|	Histiopterus typus	982	gi|38018044|ref|NP_937932.1|	Hiodon alosoides
1954	gi|280978351|ref|YP_003345282.1|	Hoplunnis punctata	766	gi|280978119|ref|YP_003345067.1|	Coloconger cadenati	801	gi|12248174|ref|NP_073660.1|	Diplophos taenia	993	gi|288908746|dbj|BAI77004.1|	Histrio histrio	986	gi|154090905|ref|YP_001403140.1|	Hippoglossus hippoglossus
1974	gi|629677866|gb|AHY87213.1|	Hydrornis nipalensis	767	gi|16357087|ref|NP_443535.1|	Cololabis saira	808	gi|449075527|gb|AGE83204.1|	Discherodontus ashmeadi	996	gi|807778846|gb|AKC89462.1|	Homatula potanini	992	gi|339906198|ref|YP_004733006.1|	Histiopterus typus
1975	gi|10999084|gb|AAG00664.2|AF128476_2	Hydrosaurus sp. TNHC54902	768	gi|327492983|ref|YP_004347934.1|	Colomesus asellus	809	gi|349831833|gb|AEQ19358.1|	Discocheilus wui	1000	gi|338797205|dbj|BAK42144.1|	Hoplias malabaricus	995	gi|119360705|ref|YP_913664.1|	Pseudohomaloptera leonardi
1976	gi|37575858|gb|AAQ93786.1|	Hydrurga leptonyx	769	gi|83031221|gb|ABB96789.1|	Colonia colonus	811	gi|699256866|ref|YP_009093609.1|	Discogobio yunnanensis	1002	gi|642277277|ref|YP_009034515.1|	Hoplolatilus cuniculus	1000	gi|529217486|ref|YP_008379188.1|	Hongeo koreana
1977	gi|475655883|ref|YP_007626239.1|	Hyemoschus aquaticus	771	gi|691326785|ref|YP_009059630.1|	Piaractus mesopotamicus	813	gi|339906855|ref|YP_004734382.1|	Distichodus sexfasciatus	1003	gi|16357329|ref|NP_443590.1|	Hoplostethus japonicus	1001	gi|338797206|dbj|BAK42145.1|	Hoplias malabaricus
1978	gi|55583428|ref|YP_138267.1|	Hyla chinensis	773	gi|291612281|ref|YP_003540715.1|	Columba livia	814	gi|2829024|gb|AAD10065.1|	Distoechodon tumirostris	1004	gi|280978360|ref|YP_003345291.1|	Hoplunnis punctata	1004	gi|16357330|ref|NP_443591.1|	Hoplostethus japonicus
1979	gi|511261715|gb|AGN71257.1|	Hylarana albolabris	775	gi|827046344|ref|YP_009142642.1|	Conger japonicus	821	gi|14142005|ref|NP_115385.1|ND4_15668	Dogania subplana	1008	gi|685496980|ref|YP_009058434.1|	Howella brodiei	1006	gi|333236359|ref|YP_004465265.1|	Horadandia atukorali
1980	gi|116734725|ref|YP_842361.1|	Dryocopus pileatus	777	gi|270267685|ref|YP_003331361.1|	Conocara macropterum	823	gi|470234406|ref|YP_007626078.1|	Dorcatragus megalotis	1009	gi|576896734|gb|AHH45010.1|	Hucho bleekeri	1007	gi|685496981|ref|YP_009058435.1|	Howella brodiei
1981	gi|295821321|gb|ADG36449.1|	Hylexetastes perrotii	782	gi|18251366|gb|AAL65978.1|AF447659_1	Contopus cooperi	824	gi|666876308|gb|AIG23080.1|	Dorcopsis hageni	1010	gi|598324343|ref|YP_009020919.1|	Huso dauricus	1008	gi|519122884|gb|AGO89827.1|	Hucho taimen
1982	gi|23297868|gb|AAN12552.1|	Hylia prasina	787	gi|1043378458|ref|YP_009266790.1|	Copsychus saularis	825	gi|666876322|gb|AIG23093.1|	Dorcopsulus vanheurni	1016	gi|339906638|ref|YP_004733508.1|	Hydrolycus scomberoides	1010	gi|598324344|ref|YP_009020920.1|	Huso dauricus
1983	gi|685497219|ref|YP_009058657.1|	Hyliota flavigaster	788	gi|746000130|ref|YP_009115040.1|	Coptodon zillii	826	gi|108773027|ref|YP_636079.1|	Dorosoma cepedianum	1026	gi|260766608|gb|ACX50337.1|	Hypentelium etowanum	1017	gi|299829101|ref|YP_003735116.1|	Hydrolagus lemures
1983	gi|74101507|gb|AAZ99686.1|	Hyliota flavigaster	791	gi|62901810|gb|AAY18856.1|	Coracias abyssinica	827	gi|642276907|ref|YP_009034384.1|	Doryrhamphus japonicus	1027	gi|372291107|ref|YP_005087861.1|	Hyperlophus vittatus	1018	gi|339906639|ref|YP_004733509.1|	Hydrolycus scomberoides
1984	gi|315142039|gb|ADT82001.1|	Hylobates agilis	792	gi|357063407|gb|AET51413.1|	Coracina lineata	832	gi|755291923|ref|YP_009120879.1|	Dremomys rufigenis	1028	gi|256427343|ref|YP_003127104.1|	Hyperoglyphe japonica	1033	gi|119360304|ref|YP_913703.1|	Hypentelium nigricans
1985	gi|556505586|ref|YP_008757673.1|	Hylobitelus xiaoi	793	gi|289187991|gb|ADC92534.1|	Coracornis raveni	844	gi|32469203|dbj|BAC78896.1|	Echinops telfairi	1029	gi|317176646|dbj|BAJ54451.1|	Hyperopisus bebe	1035	gi|372291108|ref|YP_005087862.1|	Hyperlophus vittatus
2100	gi|322422394|ref|YP_004221823.1|	Ixobrychus cinnamomeus	796	gi|357063449|gb|AET51434.1|	Corcorax melanorhamphos	846	gi|666876336|gb|AIG23106.1|	Echymipera clara	1031	gi|25057358|ref|NP_739812.1|	Hypoatherina tsurugae	1036	gi|256427344|ref|YP_003127105.1|	Hyperoglyphe japonica
2101	gi|39656301|ref|NP_945227.1|	Ixodes holocyclus	799	gi|4469128|emb|CAB38430.1|	Coregonus albula	848	gi|83779439|gb|ABC47515.1|	Ectophylla alba	1034	gi|326536018|ref|YP_004300456.1|	Hypomesus nipponensis	1037	gi|317176647|dbj|BAJ54452.1|	Hyperopisus bebe
2102	gi|293652639|gb|ADE61173.1|	Ixonotus guttatus	800	gi|435857036|ref|YP_007317591.1|	Coreius guichenoti	851	gi|372291987|ref|YP_005089122.1|	Ehirava fluviatilis	1035	gi|669034305|gb|AIH15389.1|	Hypophthalmichthys molitrix	1038	gi|25057359|ref|NP_739813.1|	Hypoatherina tsurugae
2121	gi|16357390|ref|NP_443438.1|	Kareius bicoloratus	801	gi|334362248|ref|YP_004564582.1|	Pseudobagrus brevicorpus	852	gi|29570651|ref|NP_818913.1|	Eigenmannia sp. CBM-ZF-10620	1036	gi|288903433|ref|YP_003434153.1|	Hypoplectrus gemma	1042	gi|326536019|ref|YP_004300457.1|	Hypomesus nipponensis
2144	gi|347448905|gb|AEO93205.1|	Koreocobitis naktongensis	802	gi|78368640|gb|ABB42991.1|	Coreoleuciscus splendidus	853	gi|310788912|gb|ADP24459.1|	Eirmotus octozona	1037	gi|25057416|ref|NP_739994.1|	Hypoptychus dybowskii	1043	gi|119360322|ref|YP_913781.1|	Xenocypris argentea
2145	gi|354804657|gb|AER41241.1|	Kozlowia roborowskii	803	gi|597569208|gb|AHN13623.1|	Coreoperca whiteheadi	855	gi|12583942|gb|AAG59693.1|	Elaphodus cephalophus	1038	gi|197311224|ref|YP_002154514.1|	Hyporhamphus sajori	1044	gi|32709131|gb|AAP86785.1|	Hypoplectrus puella
2146	gi|296178565|dbj|BAJ07666.1|	Kraemeria cunicularia	805	gi|357063393|gb|AET51406.1|	Cormobates placens	856	gi|400201727|ref|YP_006576188.1|	Elaphurus davidianus	1039	gi|435857273|ref|YP_007317690.1|	Hyporthodus octofasciatus	1045	gi|25057417|ref|NP_739995.1|	Hypoptychus dybowskii
2147	gi|441415878|dbj|BAM74786.1|	Krefftichthys anderssoni	806	gi|389888906|gb|AFL03298.1|	Corvus albicollis	857	gi|209886907|ref|YP_002290762.1|	Elassoma zonatum	1040	gi|197311168|ref|YP_002154449.1|	Hypselecara temporalis	1046	gi|197311225|ref|YP_002154515.1|	Hyporhamphus sajori
2148	gi|256427225|ref|YP_003126993.1|	Kuhlia mugil	808	gi|29570747|ref|NP_818872.1|	Corydoras rabauti	858	gi|441416053|dbj|BAM74949.1|	Electrona antarctica	1045	gi|108767363|ref|YP_636093.1|	Iberochondrostoma lemmingii	1047	gi|435857274|ref|YP_007317691.1|	Hyporthodus octofasciatus
2165	gi|689358155|ref|YP_009059867.1|	Laeops lanceolata	811	gi|542132920|dbj|BAN83133.1|	Coryphaena equiselis	859	gi|338797009|dbj|BAK41962.1|	Electrophorus electricus	1047	gi|339511170|ref|YP_004717908.1|	Ichthyborus sp. NM-2010	1048	gi|197311169|ref|YP_002154450.1|	Hypselecara temporalis
2166	gi|57639865|gb|AAW55775.1|	Lafresnaya lafresnayi	812	gi|83031227|gb|ABB96792.1|	Corythopis torquatus	861	gi|25057252|ref|NP_740188.1|	Eleotris acanthopoma	1050	gi|542132556|dbj|BAN83591.1|	Icichthys lockingtoni	1052	gi|108767364|ref|YP_636094.1|	Iberochondrostoma lemmingii
2167	gi|327492669|ref|YP_004347562.1|	Lagocephalus laevigatus	814	gi|694137669|ref|YP_009073563.1|	Cottus czerskii	864	gi|517502171|ref|YP_008144943.1|	Eleutheronema tetradactylum	1051	gi|542132192|dbj|BAN83253.1|	Icosteus aenigmaticus	1057	gi|542132557|dbj|BAN83592.1|	Icichthys lockingtoni
2168	gi|482680083|gb|AAQ97034.2|	Lagonosticta larvata nigricollis	815	gi|224588056|ref|YP_002640584.1|	Coturnicops exquisitus	869	gi|685496741|ref|YP_009058176.1|	Elopichthys bambusa	1055	gi|255506435|ref|YP_003097187.1|	Ictiobus bubalus	1058	gi|542132193|dbj|BAN83254.1|	Icosteus aenigmaticus
2169	gi|7648881|gb|AAF65714.1|AF222552_1	Lagopus lagopus	816	gi|18767655|ref|NP_572021.1|ND3_15950	Coturnix japonica	870	gi|45439407|ref|NP_990998.1|	Elops hawaiensis	1057	gi|16357119|ref|NP_443486.1|	Ijimaia dofleini	1059	gi|19807666|ref|NP_612136.1|	Ictalurus punctatus
2170	gi|339742804|gb|AEJ91469.1|	Lagorchestes conspicillatus	817	gi|357063415|gb|AET51417.1|	Gymnorhina tibicen	874	gi|25057855|ref|NP_740084.1|	Emmelichthys struhsakeri	1058	gi|148922765|ref|YP_001293759.1|	Ilisha africana	1061	gi|255506436|ref|YP_003097188.1|	Ictiobus bubalus
2171	gi|115532028|ref|YP_783958.1|	Lagostrophus fasciatus	820	gi|111378369|ref|YP_717021.1|	Cranoglanis bouderius	880	gi|148922610|ref|YP_001293719.1|	Engraulis encrasicolus	1059	gi|280978514|ref|YP_003345434.1|	Ilyophis brunneus	1064	gi|16357120|ref|NP_443487.1|	Ijimaia dofleini
2172	gi|529217308|ref|YP_008379022.1|	Lagothrix lagotricha	822	gi|511261707|gb|AGN71250.1|	Craugastor augusti	886	gi|533206410|ref|YP_008474761.1|	Enophrys diceraus	1068	gi|806392017|dbj|BAR45755.1|	Ipnops sp. auip01	1075	gi|806392018|dbj|BAR45756.1|	Ipnops sp. auip01
2173	gi|307147545|gb|ADN37660.1|	Lalage atrovirens	823	gi|669032342|ref|YP_009049490.1|	Crax daubentoni	888	gi|256985304|ref|YP_003162742.1|	Enoplosus armatus	1069	gi|119360522|ref|YP_913585.1|	Ischikauia steenackeri	1077	gi|119360322|ref|YP_913781.1|	Xenocypris argentea
2174	gi|183582347|dbj|BAG28304.1|	Laliostoma labrosum	824	gi|386800686|ref|YP_006303347.1|	Crenimugil crenilabis	895	gi|393191441|gb|AFN06163.1|	Epalzeorhynchos frenatus	1070	gi|317176660|dbj|BAJ54464.1|	Isichthys henryi	1078	gi|317176661|dbj|BAJ54465.1|	Isichthys henryi
2175	gi|223976136|ref|YP_002601073.1|	Lama glama	825	gi|338797119|dbj|BAK42064.1|	Crenuchus spilurus	916	gi|255506260|ref|YP_003097097.1|	Erimyzon oblongus	1071	gi|197311647|ref|YP_002154579.1|	Iso hawaiiensis	1079	gi|197311648|ref|YP_002154580.1|	Iso hawaiiensis
2176	gi|442769943|ref|YP_007375010.1|	Lampadena atlantica	826	gi|517501741|ref|YP_008144466.1|	Glaridoglanis andersonii	923	gi|372291707|ref|YP_005088769.1|	Escualosa thoracata	1076	gi|229918842|ref|YP_002887504.1|	Istiompax indica	1082	gi|229918843|ref|YP_002887505.1|	Istiompax indica
2177	gi|441416185|dbj|BAM75071.1|	Lampanyctus crocodilus	827	gi|511261569|gb|AGN71122.1|	Crinia signifera	924	gi|119360661|ref|YP_913493.1|	Esomus metallicus	1077	gi|229918856|ref|YP_002887517.1|	Istiophorus platypterus	1083	gi|546143994|ref|YP_008593377.1|	Istiophorus albicans
2178	gi|813428716|ref|YP_009133164.1|	Lampetra aepyptera	828	gi|89212960|gb|ABD63950.1|	Criniger chloronotus	925	gi|28881923|ref|NP_795764.1|	Esox lucius	1079	gi|317176674|dbj|BAJ54477.1|	Ivindomyrus marchei	1085	gi|317176675|dbj|BAJ54478.1|	Ivindomyrus marchei
2179	gi|683842581|gb|AIN42849.1|	Lampornis amethystinus	833	gi|317176559|dbj|BAJ54370.1|	Cromeria nilotica	928	gi|148922708|ref|YP_001293732.1|	Ethmalosa fimbriata	1083	gi|62184449|ref|YP_220599.1|	Jenkinsia lamprotaenia	1089	gi|669032119|ref|YP_009049129.1|	Jinshaia sinensis
2180	gi|16357025|ref|NP_443295.1|	Lampris guttatus	834	gi|517502058|ref|YP_008144643.1|	Cromileptes altivelis	930	gi|372291749|ref|YP_005088891.1|	Ethmidium maculatum	1084	gi|396581572|gb|AFN87881.1|	Jinshaia sinensis	1090	gi|482651354|ref|YP_007890853.1|	Johnius grypotus
2181	gi|25057529|ref|NP_739699.1|	Lamprogrammus niger	835	gi|558611269|dbj|BAO09047.1|	Crossocheilus latius	932	gi|148922666|ref|YP_001293745.1|	Etrumeus teres	1086	gi|209886894|ref|YP_002290750.1|	Jordanella floridae	1091	gi|209886895|ref|YP_002290751.1|	Jordanella floridae
2203	gi|55417558|gb|AAV51179.1|	Larosterna inca	836	gi|342240325|ref|YP_004769908.1|	Crossoptilon auritum	938	gi|517501698|ref|YP_008144442.1|	Euchiloglanis kishinouyei	1090	gi|546144153|ref|YP_008593506.1|	Kali indica	1092	gi|340549259|gb|AEK53091.1|	Joturus pichardi
2204	gi|371905234|emb|CBA34939.1|	Larus heuglini	837	gi|546143605|ref|YP_008592409.1|	Crossorhombus azureus	964	gi|165932475|ref|YP_001650732.1|	Eurypegasus draconis	1095	gi|197311182|ref|YP_002154462.1|	Ptychochromoides katria	1095	gi|546144154|ref|YP_008593507.1|	Kali indica
2205	gi|288908997|dbj|BAI77236.1|	Lasiognathus sp. NMMBP 9030	838	gi|426406037|ref|YP_007025119.1|	Crotaphatrema lamottei	965	gi|39980695|ref|NP_950233.1|	Eurypharynx pelecanoides	1096	gi|40804675|ref|NP_955702.1|	Katsuwonus pelamis	1098	gi|16357400|ref|NP_443448.1|	Kareius bicoloratus
2413	gi|948298969|ref|YP_009178451.1|	Lynx canadensis	839	gi|302201544|gb|ADL09105.1|	Crotophaga ani	968	gi|222834569|ref|YP_002586786.1|	Eutaeniophorus festivus	1097	gi|280978136|ref|YP_003345083.1|	Kaupichthys hyoproroides	1105	gi|827045851|ref|YP_009142174.1|	Kichulchoia multifasciata
2414	gi|769829697|ref|YP_009128697.1|	Lyreidus brevifrons	840	gi|343169747|gb|AEL97147.1|	Cruriraja hulleyi	971	gi|27733897|ref|NP_775729.1|	Euthynnus alletteratus	1098	gi|157738570|ref|YP_001491393.1|	Kentrocapros aculeatus	1108	gi|89257300|ref|YP_514589.1|	Kneria sp. SL-2004
2415	gi|9844806|gb|AAG00718.1|AF128494_2	Lyriocephalus scutatus	844	gi|289183239|ref|YP_003457220.1|	Cryptopsaras couesii	976	gi|806392156|dbj|BAR45884.1|	Evermannella indica	1099	gi|827045850|ref|YP_009142173.1|	Kichulchoia multifasciata	1111	gi|408772080|ref|YP_006883055.1|	Koreocobitis rotundicaudata
2416	gi|14276273|gb|AAK58177.1|AF222562_1	Lyrurus mlokosiewiczi	846	gi|431811495|gb|AGA83802.1|	Cryptospiza reichenovii	982	gi|517501765|ref|YP_008144481.1|	Exostoma labiatum	1102	gi|89257299|ref|YP_514588.1|	Kneria sp. SL-2004	1112	gi|441415888|dbj|BAM74796.1|	Krefftichthys anderssoni
2417	gi|85679942|gb|ABC72154.1|	Lythrurus alegnotus	847	gi|431811459|gb|AGA83784.1|	Cryptosylvicola randrianasoloi	985	gi|280978331|ref|YP_003345264.1|	Facciolella oxyrhyncha	1104	gi|385137423|gb|AFI41169.1|	Konosirus punctatus	1114	gi|256427235|ref|YP_003127003.1|	Kuhlia mugil
2446	gi|470235298|ref|YP_007626278.1|	Madoqua kirkii	848	gi|338797133|dbj|BAK42077.1|	Ctenolucius hujeta	1004	gi|226453406|ref|YP_002726147.1|	Fundulus diaphanus	1105	gi|339906373|ref|YP_004733169.1|	Koreocobitis naktongensis	1115	gi|546143977|ref|YP_008593364.1|	Kurtus gulliveri
2447	gi|224988169|gb|ACN75829.1|	Mahidolia mystacina	852	gi|256427354|ref|YP_003127114.1|	Cubiceps pauciradiatus	1007	gi|685496923|ref|YP_009058381.1|	Gadopsis bispinosus	1106	gi|441415887|dbj|BAM74795.1|	Krefftichthys anderssoni	1116	gi|256427179|ref|YP_003126951.1|	Kyphosus cinerascens
2448	gi|229924014|ref|YP_002887560.1|	Makaira mazara	854	gi|212725572|ref|YP_002317318.1|	Culaea inconstans	1009	gi|517501651|ref|YP_008144416.1|	Gagata dolichonema	1107	gi|256427234|ref|YP_003127002.1|	Kuhlia mugil	1117	gi|560877960|ref|YP_008854912.1|	Labeo angra
2449	gi|84488792|ref|YP_448895.1|	Malacochersus tornieri	857	gi|119360318|ref|YP_913777.1|	Xenocypris argentea	1011	gi|326535989|ref|YP_004300429.1|	Galaxias sp. 'southern'	1108	gi|546143976|ref|YP_008593363.1|	Kurtus gulliveri	1119	gi|560878086|ref|YP_008855029.1|	Labiobarbus leptocheilus
2476	gi|511636671|gb|AGN90878.1|	Margaroperdix madagarensis	858	gi|642276766|ref|YP_009034330.1|	Cultrichthys compressocorpus	1023	gi|393194139|gb|AFN07036.1|	Garra bicornuta	1109	gi|256427178|ref|YP_003126950.1|	Kyphosus cinerascens	1123	gi|208433813|ref|YP_002265625.1|	Lactoria diaphana
2477	gi|7672607|gb|AAF66571.1|AF140891_1	Margarops fuscatus	861	gi|313768469|ref|YP_004062147.1|	Cuora amboinensis	1064	gi|28881979|ref|NP_795790.1|	Glossanodon semifasciatus	1110	gi|1002165036|ref|YP_009235173.1|	Labeo altivelis	1124	gi|671729155|ref|YP_009050100.1|	Ladislavia taczanowskii
2478	gi|308197214|gb|ADO17704.1|	Margarornis bellulus	863	gi|408772682|ref|YP_006883883.1|	Pseudoleistes virescens	1070	gi|517501677|ref|YP_008144429.1|	Glyptosternon maculatum	1112	gi|332518814|ref|YP_003345330.2|	Labichthys carinatus	1125	gi|327492679|ref|YP_004347572.1|	Lagocephalus laevigatus
2479	gi|327492753|ref|YP_004347640.1|	Marilyna darwinii	866	gi|338797146|dbj|BAK42089.1|	Curimatopsis evelynae	1071	gi|408772190|ref|YP_006883416.1|	Glyptothorax fokiensis fokiensis	1113	gi|560878085|ref|YP_008855028.1|	Labiobarbus leptocheilus	1130	gi|651424433|ref|YP_009040570.1|	Lamna ditropis
2506	gi|745999848|ref|YP_009114654.1|	Megaladapis edwardsi	867	gi|88910853|gb|ABD58733.1|	Cursorius temminckii	1072	gi|317176491|dbj|BAJ54307.1|	Gnathonemus petersii	1114	gi|256427192|ref|YP_003126963.1|	Labracoglossa argenteiventris	1131	gi|442769953|ref|YP_007375020.1|	Lampadena atlantica
2507	gi|629677692|gb|AHY87126.1|	Megalaima asiatica	868	gi|376322347|gb|AFB19648.1|	Cutia nipalensis	1073	gi|119360633|ref|YP_913350.1|	Gnathopogon elongatus	1116	gi|208433812|ref|YP_002265624.1|	Lactoria diaphana	1132	gi|441415957|dbj|BAM74860.1|	Lampanyctus macdonaldi
2508	gi|167716852|ref|YP_001686725.1|	Megalobrama amblycephala	871	gi|14581590|gb|AAK50202.1|	Cyanocitta stelleri	1075	gi|119360201|ref|YP_913519.1|	Gobio gobio	1117	gi|671729154|ref|YP_009050099.1|	Ladislavia taczanowskii	1134	gi|16357035|ref|NP_443305.1|	Lampris guttatus
2509	gi|45387989|ref|NP_991068.1|	Megalops atlanticus	872	gi|372001515|gb|AEX65957.1|	Cyanolanius madagascarinus	1076	gi|317097306|ref|YP_004123514.1|	Gobiobotia brevibarba	1118	gi|689358164|ref|YP_009059876.1|	Laeops lanceolata	1135	gi|25057539|ref|NP_739709.1|	Lamprogrammus niger
2510	gi|42412518|gb|AAS15636.1|	Megalurus gramineus	873	gi|37928544|gb|AAP68814.1|	Nectarinia olivacea	1077	gi|393281723|ref|YP_006493418.1|	Gobiocypris rarus	1119	gi|327492678|ref|YP_004347571.1|	Lagocephalus laevigatus	1142	gi|218157299|ref|YP_002364453.1|	Larimichthys crocea
2549	gi|376322037|gb|AFB19493.1|	Melocichla mentalis	874	gi|339906741|ref|YP_004733939.1|	Cyanopica cyanus	1082	gi|192288401|ref|YP_001994454.1|	Gonorynchus abbreviatus	1126	gi|442769952|ref|YP_007375019.1|	Lampadena atlantica	1143	gi|288909007|dbj|BAI77246.1|	Lasiognathus sp. NMMBP 9030
2550	gi|329169656|dbj|BAK19369.1|	Melogale moschata	875	gi|326535875|ref|YP_004300323.1|	Cyanoptila cyanomelana	1093	gi|89257284|ref|YP_514732.1|	Grasseichthys gabonensis	1127	gi|441415956|dbj|BAM74859.1|	Lampanyctus macdonaldi	1147	gi|676254327|dbj|BAP46390.1|	Lateolabrax japonicus
2551	gi|1102547003|ref|YP_009317671.1|	Melophus lathami	876	gi|14581578|gb|AAK50196.1|	Cyclarhis gujanensis gujanensis	1094	gi|749111667|ref|YP_009115642.1|	Grundulus bogotensis	1129	gi|16357034|ref|NP_443304.1|	Lampris guttatus	1148	gi|62184408|ref|YP_220652.1|	Latimeria menadoensis
2650	gi|74101513|gb|AAZ99689.1|	Modulatrix orostruthus	877	gi|358441290|gb|AEU11258.1|	Cyclemys dentata	1099	gi|372291959|ref|YP_005089096.1|	Gudusia chapra	1130	gi|25057538|ref|NP_739708.1|	Lamprogrammus niger	1149	gi|339506225|ref|YP_004717883.1|	Lebiasina astrigata
2651	gi|32526816|ref|NP_871775.1|	Mogera wogura	878	gi|119360477|ref|YP_913296.1|	Cycleptus elongatus	1101	gi|237869066|ref|YP_002907396.1|	Gymnarchus niloticus	1138	gi|284178620|ref|YP_003406752.1|	Larimichthys polyactis	1151	gi|29570737|ref|NP_818850.1|	Lefua echigonia
2652	gi|296178569|dbj|BAJ07668.1|	Mogurnda mogurnda	879	gi|570700231|ref|YP_008993123.1|	Cyclocheilichthys enoplos	1103	gi|745748799|gb|AJD22289.1|	Gymnocypris eckloni chilianensis	1145	gi|676254326|dbj|BAP46389.1|	Lateolabrax japonicus	1153	gi|308745924|ref|YP_003934412.1|	Leiocassis longirostris
2653	gi|307829164|gb|ADN95187.1|	Mohoua albicilla	880	gi|689358143|ref|YP_009059860.1|	Cyclopsetta fimbriata	1104	gi|674781745|gb|AIL29347.1|	Gymnodiptychus dybowskii	1148	gi|29570736|ref|NP_818849.1|	Lefua echigonia	1165	gi|542132669|dbj|BAN83696.1|	Lepidocybium flavobrunneum
2668	gi|280978203|ref|YP_003345145.1|	Monognathus jesperseni	883	gi|280978161|ref|YP_003345106.1|	Cyema atrum	1108	gi|339511197|ref|YP_004717933.1|	Gymnorhamphichthys sp. NM-2010	1150	gi|308745923|ref|YP_003934411.1|	Leiocassis longirostris	1172	gi|108767308|ref|YP_636042.1|	Lepisosteus osseus
2669	gi|16356927|ref|NP_443646.1|	Monopterus albus	884	gi|240266664|ref|YP_002971041.1|	Cygnus atratus	1110	gi|441416081|dbj|BAM74975.1|	Gymnoscopelus nicholsi	1160	gi|542132668|dbj|BAN83695.1|	Lepidocybium flavobrunneum	1173	gi|452849869|ref|YP_007475508.1|	Lepomis cyanellus
2686	gi|507865737|gb|AGM75588.1|	Moxostoma albidum	888	gi|126215385|ref|YP_001054796.1|	Cymatogaster aggregata	1112	gi|338797023|dbj|BAK41975.1|	Gymnotus carapo	1162	gi|311788448|gb|ADQ12834.1|	Lepidogalaxias salamandroides	1174	gi|726972422|ref|YP_009110260.1|	Megaleporinus piavussu
2687	gi|16267034|dbj|BAB70184.1|	Mugil cephalus	889	gi|597956291|gb|AHN50187.1|	Cymbilaimus lineatus	1114	gi|119360493|ref|YP_913649.1|	Gyrinocheilus aymonieri	1167	gi|345894184|ref|YP_004841860.1|	Lepomis macrochirus	1175	gi|333236149|ref|YP_004464983.1|	Leptobarbus hoevenii
2688	gi|575669473|ref|YP_008999789.1|	Mugilogobius abei	891	gi|317097351|ref|YP_004123551.1|	Cynoglossus abbreviatus	1121	gi|288909131|dbj|BAI77361.1|	Halieutaea stellata	1168	gi|338797233|dbj|BAK42170.1|	Leporinus affinis	1176	gi|408772150|ref|YP_006883228.1|	Leptobotia elongata
2689	gi|641804048|gb|AIA77137.1|	Mullerornis agilis	892	gi|280978273|ref|YP_003345210.1|	Cynoponticus ferox	1124	gi|393194157|gb|AFN07045.1|	Haludaria fasciata	1170	gi|333236148|ref|YP_004464982.1|	Leptobarbus hoevenii	1178	gi|192293734|ref|YP_001994299.1|	Leptochilichthys agassizii
2690	gi|642276956|ref|YP_009034389.1|	Mulloidichthys vanicolensis	893	gi|1125801197|ref|YP_009330984.1|	Cynops cyanurus	1126	gi|310788856|gb|ADP24431.1|	Hampala macrolepidota	1171	gi|408772149|ref|YP_006883227.1|	Leptobotia elongata	1179	gi|332887068|dbj|BAK23171.1|	Leptocypris sp. CBM ZF 11419
2691	gi|27762144|gb|AAN84565.1|	Mungotictis decemlineata	895	gi|403531757|ref|YP_006666149.1|	Trematocranus placodon	1130	gi|338797484|dbj|BAK42403.1|	Hara jerdoni	1173	gi|192293733|ref|YP_001994298.1|	Leptochilichthys agassizii	1191	gi|806392130|dbj|BAR45860.1|	Lestidium atlanticum
2692	gi|28867219|ref|NP_789849.1|	Muntiacus crinifrons	896	gi|238631184|gb|ACR50337.1|	Cypho purpurascens	1131	gi|372290910|ref|YP_005087668.1|	Harengula jaguana	1177	gi|270267347|ref|YP_003331052.1|	Leptoderma lubricum	1192	gi|555297936|gb|AGZ13045.1|	Lethenteron camtschaticum
2699	gi|38147203|gb|AAR11953.1|	Muscicapa adusta	897	gi|322422737|ref|YP_004222529.1|	Cyphomyrus discorhynchus	1132	gi|16357146|ref|NP_443251.1|	Harpadon microchir	1183	gi|386276407|gb|AFJ03992.1|	Lepturichthys fimbriata	1193	gi|157736073|ref|YP_001491277.1|	Lethrinus obsoletus
2713	gi|378750545|gb|AFC37549.1|	Myiarchus antillarum	898	gi|85680118|gb|ABC72263.1|	Cyprinella lutrensis	1135	gi|556506211|ref|YP_008758364.1|	Hasemania nana	1185	gi|806392129|dbj|BAR45859.1|	Lestidium atlanticum	1194	gi|452849841|ref|YP_007475482.1|	Leucaspius delineatus
2714	gi|83031421|gb|ABB96889.1|	Myiobius barbatus	899	gi|131839358|ref|YP_001096022.1|ND3_20621	Cyprinodon rubrofluviatilis	1147	gi|338797512|dbj|BAK42429.1|	Helogenes marmoratus	1188	gi|157736072|ref|YP_001491276.1|	Lethrinus obsoletus	1195	gi|669017561|ref|YP_009047753.1|	Leuciscus baicalensis
2715	gi|66270414|gb|AAY43520.1|	Myioborus albifacies	900	gi|5835026|ref|NP_007089.1|ND3_10464	Cyprinus carpio	1150	gi|608788232|ref|YP_009025070.1|	Hemibagrus guttatus	1189	gi|452849840|ref|YP_007475481.1|	Leucaspius delineatus	1201	gi|589144603|ref|YP_009003967.1|	Liachirus melanospilos
2716	gi|295001819|gb|ADF58878.1|	Myiomela diana	905	gi|25057795|ref|NP_740017.1|	Dactyloptena tiltoni	1152	gi|1002162529|ref|YP_009232622.1|	Hemiculter eigenmanni	1190	gi|669017560|ref|YP_009047752.1|	Leuciscus baicalensis	1207	gi|288909091|dbj|BAI77324.1|	Linophryne bicornis
2717	gi|743692493|gb|AJC52418.1|	Myiopagis caniceps	907	gi|28881949|ref|NP_795749.1|	Dallia pectoralis	1153	gi|769829344|ref|YP_009128156.1|	Hemiculterella sauvagei	1205	gi|517501791|ref|YP_008144495.1|	Liobagrus anguillicauda	1208	gi|517501792|ref|YP_008144496.1|	Liobagrus anguillicauda
2718	gi|295001875|gb|ADF58906.1|	Myioparus plumbeus	912	gi|16357312|ref|NP_443561.1|	Danacetichthys galathenus	1157	gi|333236413|ref|YP_004465315.1|	Hemigrammocypris rasborella	1206	gi|28881966|ref|NP_795739.1|	Lipolagus ochotensis	1219	gi|441415971|dbj|BAM74873.1|	Lobianchia gemellarii
2719	gi|157780454|gb|ABV71806.1|	Myiophobus fasciatus	914	gi|332887050|dbj|BAK23154.1|	Danionella mirifica	1158	gi|339906687|ref|YP_004733554.1|	Hemiodopsis gracilis	1214	gi|441415970|dbj|BAM74872.1|	Lobianchia gemellarii	1225	gi|289183131|ref|YP_003457120.1|	Lophiodes caulinaris
2720	gi|927372396|ref|YP_009164679.1|	Myiopsitta monachus	916	gi|238631076|gb|ACR50283.1|	Dascyllus trimaculatus	1164	gi|558611257|dbj|BAO09036.1|	Henicorhynchus lobatus	1215	gi|393194403|gb|AFN07168.1|	Lobocheilos bo	1226	gi|475656062|ref|YP_007627146.1|	Lophiogobius ocellicauda
2721	gi|83031425|gb|ABB96891.1|	Myiornis ecaudatus	918	gi|482651393|ref|YP_007890875.1|	Dasyatis akajei	1167	gi|339906701|ref|YP_004733736.1|	Hepsetus odoe	1222	gi|289183130|ref|YP_003457119.1|	Lophiodes caulinaris	1228	gi|813559126|ref|YP_009131109.1|	Lophiosilurus alexandri
2722	gi|83031429|gb|ABB96893.1|	Myiotriccus ornatus	925	gi|584593665|ref|YP_009002179.1|	Decapterus macrosoma	1171	gi|270267318|ref|YP_003331025.1|	Herwigia kreffti	1223	gi|475656061|ref|YP_007627145.1|	Lophiogobius ocellicauda	1229	gi|25057154|ref|NP_739735.1|	Lophius americanus
2723	gi|224998769|gb|ACN78143.1|	Myiozetetes similis	1122	gi|372291705|ref|YP_005088767.1|	Escualosa thoracata	1174	gi|280978443|ref|YP_003345368.1|	Heteroconger hassi	1225	gi|813559125|ref|YP_009131108.1|	Lophiosilurus alexandri	1252	gi|372290828|ref|YP_005087593.1|	Lutjanus argentimaculatus
2724	gi|339506229|ref|YP_004717886.1|	Myleus sp. NM-2010	1123	gi|119360659|ref|YP_913491.1|	Esomus metallicus	1177	gi|339906771|ref|YP_004734051.1|	Heteropneustes fossilis	1226	gi|25057153|ref|NP_739734.1|	Lophius americanus	1254	gi|157736003|ref|YP_001491225.1|	Luvarus imperialis
2725	gi|397769287|gb|AFO63932.1|	Myliobatis australis	1124	gi|28881921|ref|NP_795762.1|	Esox lucius	1181	gi|227002045|gb|ACP04280.1|	Heterotis niloticus	1233	gi|511262639|gb|AGN72616.1|	Lota lota	1257	gi|25057897|ref|NP_740112.1|	Lycodes toyamensis
2726	gi|284794703|ref|YP_003412058.1|	Mylocheilus caurinus	1125	gi|511261527|gb|AGN71083.1|	Espadarana prosoblepon	1192	gi|13116550|ref|NP_076865.1|	Hime japonica	1239	gi|452849430|ref|YP_007475090.1|	Luciobarbus capito	1265	gi|685496939|ref|YP_009058396.1|	Macquaria ambigua
2727	gi|403531751|ref|YP_006666143.1|	Trematocranus placodon	1126	gi|38639795|ref|NP_943657.1|	Etheostoma radiosum	1197	gi|669017671|ref|YP_009047855.1|	Hippocampus barbouri	1240	gi|821317060|ref|YP_009138154.1|	Luciogobius pallidus	1268	gi|333236457|ref|YP_004465356.1|	Macrochirichthys macrochirus
2728	gi|196167850|ref|YP_002128423.1|	Mylopharyngodon piceus	1127	gi|148922706|ref|YP_001293730.1|	Ethmalosa fimbriata	1206	gi|119360703|ref|YP_913662.1|	Pseudohomaloptera leonardi	1246	gi|372290827|ref|YP_005087592.1|	Lutjanus argentimaculatus	1271	gi|733386644|ref|YP_009112159.1|	Macropodus opercularis
2729	gi|359422082|ref|YP_004935493.1|	Myodes regulus	1129	gi|372291747|ref|YP_005088889.1|	Ethmidium maculatum	1208	gi|807778845|gb|AKC89461.1|	Homatula potanini	1248	gi|157736002|ref|YP_001491224.1|	Luvarus imperialis	1273	gi|165932463|ref|YP_001650747.1|	Macroramphosus scolopax
2730	gi|666876525|gb|AIG23280.1|	Myoictis wavicus	1130	gi|197311092|ref|YP_002154589.1|	Etroplus maculatus	1217	gi|280978359|ref|YP_003345290.1|	Hoplunnis punctata	1250	gi|299828975|ref|YP_003734803.1|	Lycengraulis grossidens	1274	gi|157738543|ref|YP_001491342.1|	Macrorhamphosodes uradoi
2731	gi|322422538|ref|YP_004222112.1|	Myomyrus macrops	1131	gi|148922664|ref|YP_001293743.1|	Etrumeus teres	1218	gi|333236357|ref|YP_004465263.1|	Horadandia atukorali	1252	gi|25057896|ref|NP_740111.1|	Lycodes toyamensis	1280	gi|339906815|ref|YP_004734345.1|	Malapterurus electricus
2732	gi|295001877|gb|ADF58907.1|	Myophonus caeruleus	1134	gi|208433823|ref|YP_002265582.1|	Thamnaconus modestus	1219	gi|393194151|gb|AFN07042.1|	Horalabiosa joshuai	1254	gi|299828947|ref|YP_003734777.1|	Lycothrissa crocodilus	1281	gi|326536047|ref|YP_004300483.1|	Mallotus villosus
2733	gi|302753052|gb|ADL67108.1|	Myosorex geata	1136	gi|517501696|ref|YP_008144440.1|	Euchiloglanis kishinouyei	1221	gi|359422076|ref|YP_004935488.1|	Hucho taimen	1260	gi|685496938|ref|YP_009058395.1|	Macquaria ambigua	1303	gi|46238036|ref|YP_005982.1|	Masturus lanceolatus
2734	gi|280978519|ref|YP_003345438.1|	Myrichthys maculosus	1141	gi|722490348|ref|YP_009107404.1|	Eudontomyzon morii	1223	gi|598324342|ref|YP_009020918.1|	Huso dauricus	1262	gi|333236456|ref|YP_004465355.1|	Macrochirichthys macrochirus	1311	gi|167716862|ref|YP_001686735.1|	Megalobrama amblycephala
2735	gi|16356941|ref|NP_443607.1|	Myripristis berndti	1143	gi|108755463|dbj|BAE95699.1|	Eudyptes chrysocome	1231	gi|339906637|ref|YP_004733507.1|	Hydrolycus scomberoides	1266	gi|165932462|ref|YP_001650746.1|	Macroramphosus scolopax	1312	gi|13928158|dbj|BAB47099.1|	Megalops cyprinoides
2741	gi|299767162|gb|ADJ38414.1|	Myrmoborus leucophrys	1144	gi|722489409|ref|YP_009104497.1|	Eulabeornis castaneoventris	1245	gi|260766607|gb|ACX50336.1|	Hypentelium etowanum	1267	gi|157738542|ref|YP_001491341.1|	Macrorhamphosodes uradoi	1318	gi|25057612|ref|NP_739787.1|	Melanocetus murrayi
2742	gi|157094396|gb|ABV22845.1|	Myrmochanes hemileucus	1149	gi|546144103|ref|YP_008593464.1|	Eumegistus illustris	1247	gi|372291106|ref|YP_005087860.1|	Hyperlophus vittatus	1274	gi|1025805021|ref|YP_009250360.1|	Makaira nigricans	1319	gi|74310492|ref|YP_313666.1|	Melanogrammus aeglefinus
2743	gi|157094398|gb|ABV22846.1|	Myrmorchilus strigilatus	1154	gi|408772990|ref|YP_006884169.1|	Euphagus cyanocephalus	1249	gi|317176645|dbj|BAJ54450.1|	Hyperopisus bebe	1276	gi|339906814|ref|YP_004734344.1|	Malapterurus electricus	1320	gi|25057343|ref|NP_739800.1|	Melanotaenia lacustris
2837	gi|66734841|gb|AAY53660.1|	Neophron percnopterus	1156	gi|308745895|ref|YP_003934383.1|	Euphlyctis hexadactylus	1256	gi|326536017|ref|YP_004300455.1|	Hypomesus nipponensis	1277	gi|326536046|ref|YP_004300482.1|	Mallotus villosus	1327	gi|542132952|dbj|BAN83163.1|	Mene maculata
2838	gi|157780556|gb|ABV71857.1|	Neopipo cinnamomea	1157	gi|354804869|gb|AER41348.1|	Euphonia cayennensis	1257	gi|6648634|gb|AAF21264.1|	Hypophthalmichthys nobilis	1278	gi|288909146|dbj|BAI77375.1|	Malthopsis jordani	1328	gi|197311211|ref|YP_002154528.1|	Menidia menidia
2839	gi|169787719|gb|ACA80261.1|	Neopsephotus bourkii	1162	gi|213136089|gb|ACJ43642.1|	Euproctus montanus	1263	gi|330371414|gb|AEC12678.1|	Hypselobarbus curmuca	1288	gi|322422561|ref|YP_004222134.1|	Marcusenius senegalensis	1350	gi|641430151|dbj|BAO94325.1|	Microdevario kubotai
2871	gi|280978141|ref|YP_003345087.1|	Nessorhamphus ingolfianus	1163	gi|325126754|ref|YP_004285899.1|	Eupsittula pertinax chrysogenys	1268	gi|108767362|ref|YP_636092.1|	Iberochondrostoma lemmingii	1297	gi|46238035|ref|YP_005981.1|	Masturus lanceolatus	1354	gi|322422715|ref|YP_004222427.1|	Micromesistius poutassou
2932	gi|46394015|gb|AAS91409.1|	Nycteris hispida	1166	gi|372001521|gb|AEX65960.1|	Euryceros prevostii	1272	gi|339511169|ref|YP_004717907.1|	Ichthyborus sp. NM-2010	1298	gi|192293747|ref|YP_001994311.1|	Maulisia mauli	1356	gi|577027871|gb|AHH80740.1|	Micronemacheilus pulcher
2933	gi|164613132|gb|ABY63795.1|	Nyctibius bracteatus	1169	gi|165932473|ref|YP_001650730.1|	Eurypegasus draconis	1277	gi|19807664|ref|NP_612134.1|	Ictalurus punctatus	1304	gi|167716861|ref|YP_001686734.1|	Megalobrama amblycephala	1358	gi|525341084|ref|YP_008239299.1|	Micropercops swinhonis
2934	gi|529217406|ref|YP_008379113.1|	Nycticebus bengalensis	1170	gi|39980688|ref|NP_950226.1|	Eurypharynx pelecanoides	1280	gi|255506434|ref|YP_003097186.1|	Ictiobus bubalus	1305	gi|45387998|ref|NP_991077.1|	Megalops atlanticus	1360	gi|511348909|ref|YP_008082671.1|	Microphysogobio alticorpus
2935	gi|298371657|gb|ADI80367.1|	Nycticorax nycticorax	1171	gi|461490020|gb|AGH18392.1|	Eurystomus glaucurus glaucurus	1285	gi|16357118|ref|NP_443485.1|	Ijimaia dofleini	1312	gi|94481733|gb|ABF21443.1|	Melanogrammus aeglefinus	1362	gi|209427684|ref|YP_002274343.1|	Micropterus dolomieu
2936	gi|88910813|gb|ABD58713.1|	Nycticryphes semicollaris	1174	gi|222834567|ref|YP_002586784.1|	Eutaeniophorus festivus	1286	gi|148922764|ref|YP_001293758.1|	Ilisha africana	1313	gi|813426839|ref|YP_009132697.1|	Melanotaenia parkinsoni	1363	gi|332886984|dbj|BAK23093.1|	Microrasbora erythromicron
2937	gi|224998251|gb|ACN77884.1|	Nyctidromus albicollis	1177	gi|733386668|ref|YP_009112181.1|	Euthynnus affinis	1289	gi|280978513|ref|YP_003345433.1|	Ilyophis brunneus	1321	gi|542132951|dbj|BAN83162.1|	Mene maculata	1364	gi|372291587|ref|YP_005088475.1|	Microthrissa congica
2938	gi|511261821|gb|AGN71355.1|	Nyctimystes kubori	1181	gi|806392154|dbj|BAR45882.1|	Evermannella indica	1293	gi|560878000|ref|YP_008854949.1|	Schismatorhynchos nukta	1322	gi|197311210|ref|YP_002154527.1|	Menidia menidia	1366	gi|264681196|ref|YP_003289039.1|	Micrurus fulvius
2939	gi|156100668|gb|ABU48850.1|	Nyctyornis amictus	1182	gi|546144258|ref|YP_008593594.1|	Evoxymetopon poeyi	1294	gi|25057777|ref|NP_740006.1|	Indostomus paradoxus	1327	gi|94481747|gb|ABF21456.1|	Merlangius merlangus	1367	gi|301353460|ref|YP_003795682.1|	Miichthys miiuy
2940	gi|328728124|gb|AEB39243.1|	Nymphargus grandisonae	1184	gi|16357270|ref|NP_443548.1|	Exocoetus volitans	1299	gi|806392016|dbj|BAR45754.1|	Ipnops sp. auip01	1328	gi|322830729|ref|YP_004222799.1|	Merluccius merluccius	1368	gi|108767378|ref|YP_636159.1|	Minytrema melanops
2941	gi|685496690|ref|YP_009057628.1|	Nymphes myrmeleonoides	1187	gi|517501763|ref|YP_008144479.1|	Exostoma labiatum	1301	gi|119360521|ref|YP_913584.1|	Ischikauia steenackeri	1331	gi|533207038|ref|YP_008475441.1|	Mesocottus haitej	1371	gi|302633035|gb|ADL59811.1|	Misgurnus anguillicaudatus
2942	gi|325126678|ref|YP_004285828.1|	Nymphicus hollandicus	1190	gi|280978329|ref|YP_003345262.1|	Facciolella oxyrhyncha	1302	gi|317176659|dbj|BAJ54463.1|	Isichthys henryi	1337	gi|594449038|ref|YP_009020015.1|	Metzia mesembrinum	1372	gi|219524269|ref|YP_002456409.1|	Mitsukurina owstoni
2943	gi|813426032|ref|YP_009132582.1|	Nyssomyia umbratilis	1191	gi|769829608|ref|YP_009128614.1|	Falco cherrug	1310	gi|317176673|dbj|BAJ54476.1|	Ivindomyrus marchei	1340	gi|339511184|ref|YP_004717921.1|	Micralestes sp. NM-2010	1373	gi|733386938|ref|YP_009112445.1|	Mobula eregoodootenkee
2944	gi|556505502|ref|YP_008757595.1|	Occasjapyx japonicus	1192	gi|372001523|gb|AEX65961.1|	Falculea palliata	1316	gi|62184448|ref|YP_220598.1|	Jenkinsia lamprotaenia	1342	gi|256985319|ref|YP_003162756.1|	Microcanthus strigatus	1375	gi|628972792|ref|YP_009027852.1|	Mogurnda adspersa
2945	gi|312233268|ref|YP_004021486.1|	Occidozyga martensii	1193	gi|357063437|gb|AET51428.1|	Falcunculus frontatus	1317	gi|669032229|ref|YP_009049231.1|	Jinshaia abbreviata	1344	gi|94481760|gb|ABF21468.1|	Microgadus proximus	1376	gi|46237744|ref|YP_005969.1|	Mola mola
2959	gi|59042986|gb|AAW83861.1|	Odobenus rosmarus	1196	gi|229324825|ref|YP_002860205.1|	Fejervarya cancrivora	1330	gi|280978135|ref|YP_003345082.1|	Kaupichthys hyoproroides	1347	gi|322422714|ref|YP_004222426.1|	Micromesistius poutassou	1378	gi|221143440|ref|YP_002519457.1|	Monacanthus chinensis
2960	gi|470235424|ref|YP_007626434.1|	Odocoileus hemionus	1200	gi|110348321|gb|ABG72853.1|	Ficedula albicilla	1332	gi|827045849|ref|YP_009142172.1|	Kichulchoia multifasciata	1349	gi|1088480196|ref|YP_009311720.1|	Micronemacheilus pulcher	1380	gi|25057647|ref|NP_739891.1|	Monocentris japonicus
2961	gi|379030477|dbj|BAL68121.1|	Odontamblyopus rubicundus	1204	gi|45511442|gb|AAS67261.1|	Formicarius colma	1336	gi|89257298|ref|YP_514587.1|	Kneria sp. SL-2004	1351	gi|525341083|ref|YP_008239298.1|	Micropercops swinhonis	1382	gi|157736255|ref|YP_001491316.1|	Monodactylus argenteus
2962	gi|574450943|gb|AHG24946.1|	Odontesthes sp. TJX-2014	1205	gi|674280870|gb|AIL23373.1|	Formicivora grantsaui	1338	gi|385137422|gb|AFI41168.1|	Konosirus punctatus	1352	gi|511348908|ref|YP_008082670.1|	Microphysogobio alticorpus	1384	gi|808781738|gb|AKE07133.1|	Monopterus albus
2963	gi|296178571|dbj|BAJ07669.1|	Odontobutis obscura	1206	gi|302201557|gb|ADL09117.1|	Forpus modestus	1339	gi|339906372|ref|YP_004733168.1|	Koreocobitis naktongensis	1353	gi|312233290|ref|YP_004021507.1|	Micropterus salmoides salmoides	1385	gi|190349563|ref|YP_001974486.1|	Monotaxis grandoculis
2977	gi|629678048|gb|AHY87304.1|	Oligura castaneocoronata	1207	gi|165929708|emb|CAM97260.1|	Foudia madagascariensis	1340	gi|441415886|dbj|BAM74794.1|	Krefftichthys anderssoni	1355	gi|372291586|ref|YP_005088474.1|	Microthrissa congica	1386	gi|327492959|ref|YP_004347912.1|	Monotrete cochinchinensis
2986	gi|157850111|gb|ABV89876.1|	Oncorhynchus clarkii bouvieri	1208	gi|219524154|ref|YP_002456302.1|	Francolinus pintadeanus	1345	gi|119360549|ref|YP_913454.1|	Labeo senegalensis	1357	gi|301353459|ref|YP_003795681.1|	Miichthys miiuy	1388	gi|459485520|ref|YP_006303661.2|	Moolgarda cunnesius
2987	gi|83031437|gb|ABB96897.1|	Oncostoma cinereigulare	1210	gi|88910857|gb|ABD58735.1|	Fratercula arctica	1346	gi|393191422|gb|AFN06149.1|	Labeobarbus caudovittatus	1359	gi|119225384|dbj|BAF41737.1|	Minytrema melanops	1391	gi|317176703|dbj|BAJ54504.1|	Mormyrops anguilloides
2995	gi|383874316|gb|AFH55970.1|	Onychorhynchus coronatus	1211	gi|45511428|gb|AAS67254.1|	Frederickena viridis	1347	gi|280978401|ref|YP_003345329.1|	Labichthys carinatus	1362	gi|511262659|gb|AGN72635.1|	Misgurnus anguillicaudatus	1392	gi|317176717|dbj|BAJ54517.1|	Mormyrus rume
2996	gi|511674881|ref|YP_008083506.1|	Onychostoma alticorpus	1212	gi|108755504|dbj|BAE95737.1|	Fregata sp. 2815okinawa	1348	gi|560878084|ref|YP_008855027.1|	Labiobarbus leptocheilus	1367	gi|628972791|ref|YP_009027851.1|	Mogurnda adspersa	1396	gi|119360509|ref|YP_913677.1|	Moxostoma poecilurum
2997	gi|259559594|gb|ACW83031.1|	Onychoteuthis compacta	1214	gi|722498559|ref|YP_009107687.1|	Fringilla coelebs	1355	gi|671729153|ref|YP_009050098.1|	Ladislavia taczanowskii	1368	gi|46237743|ref|YP_005968.1|	Mola mola	1398	gi|575669483|ref|YP_008999799.1|	Mugilogobius abei
2998	gi|262357120|gb|ACY56495.1|	Moroteuthis robusta	1215	gi|722489393|ref|YP_009104484.1|	Fulica atra	1366	gi|16357033|ref|NP_443303.1|	Lampris guttatus	1372	gi|25057646|ref|NP_739890.1|	Monocentris japonicus	1400	gi|642276966|ref|YP_009034399.1|	Mulloidichthys vanicolensis
2999	gi|533206388|ref|YP_008474740.1|	Oocatochus rufodorsatus	1217	gi|226453404|ref|YP_002726145.1|	Fundulus diaphanus	1378	gi|390133233|gb|AFL55724.1|	Lasiopodomys mandarinus	1373	gi|157736254|ref|YP_001491315.1|	Monodactylus argenteus	1412	gi|589144454|ref|YP_009003741.1|	Mustelus griseus
3000	gi|328728234|gb|AEB39314.1|	Oophaga histrionica	1220	gi|45511416|gb|AAS67248.1|	Furnarius rufus	1387	gi|312233405|ref|YP_004021640.1|	Leggadina lakedownensis	1374	gi|280978207|ref|YP_003345149.1|	Monognathus jesperseni	1413	gi|16357191|ref|NP_443280.1|	Myctophum affine
3001	gi|165932439|ref|YP_001650841.1|	Oostethus brachyurus	1223	gi|685496921|ref|YP_009058379.1|	Gadopsis bispinosus	1399	gi|399886646|gb|AFP52797.1|	Lepidochelys kempii	1376	gi|190349562|ref|YP_001974485.1|	Monotaxis grandoculis	1414	gi|339506239|ref|YP_004717896.1|	Myleus sp. NM-2010
3003	gi|570700602|ref|YP_008994254.1|	Ophiacantha linea	1224	gi|5835814|ref|NP_008620.1|ND3_15065	Gadus morhua	1407	gi|30065686|ref|NP_839846.1|	Lepisosteus oculatus	1380	gi|280978346|ref|YP_003345278.1|	Moringua edwardsi	1415	gi|729056248|gb|AIZ03155.1|	Myliobatis californica
3004	gi|37548501|gb|AAO06334.1|	Ophidiocephalus taeniatus	1226	gi|517501649|ref|YP_008144414.1|	Gagata dolichonema	1409	gi|726972420|ref|YP_009110258.1|	Megaleporinus piavussu	1381	gi|317176702|dbj|BAJ54503.1|	Mormyrops anguilloides	1416	gi|284794713|ref|YP_003412068.1|	Mylocheilus caurinus
3005	gi|296178575|dbj|BAJ07671.1|	Ophiocara porocephala	1228	gi|326535987|ref|YP_004300427.1|	Galaxias sp. 'southern'	1411	gi|333236147|ref|YP_004464981.1|	Leptobarbus hoevenii	1382	gi|317176716|dbj|BAJ54516.1|	Mormyrus rume	1417	gi|196167860|ref|YP_002128433.1|	Mylopharyngodon piceus
3049	gi|23297880|gb|AAN12558.1|	Oriolus auratus	1229	gi|115531624|ref|YP_783970.1|	Galaxiella nigrostriata	1412	gi|408772148|ref|YP_006883226.1|	Leptobotia elongata	1383	gi|301353489|ref|YP_003795709.1|	Morone saxatilis	1428	gi|568192431|ref|YP_008964164.1|	Mystacoleucus marginatus
3060	gi|992331335|ref|YP_009227799.1|	Orthopsittaca manilata	1231	gi|533207203|ref|YP_008475594.1|	Galeocerdo cuvier	1414	gi|192293732|ref|YP_001994297.1|	Leptochilichthys agassizii	1385	gi|260766680|gb|ACX50385.1|	Moxostoma valenciennesi	1429	gi|570700123|ref|YP_008993023.1|	Mystus rhegma
3061	gi|57639889|gb|AAW55787.1|	Orthorhyncus cristatus	1234	gi|325461596|gb|ADZ14900.1|	Gallicolumba xanthonura	1416	gi|332887066|dbj|BAK23169.1|	Leptocypris sp. CBM ZF 11419	1387	gi|575669482|ref|YP_008999798.1|	Mugilogobius abei	1431	gi|62125775|gb|AAX63801.1|	Myxocyprinus asiaticus
3070	gi|326536064|ref|YP_004300498.1|	Osmerus mordax	1235	gi|326535933|ref|YP_004300377.1|	Gallinula chloropus	1419	gi|270267346|ref|YP_003331051.1|	Leptoderma lubricum	1389	gi|642276965|ref|YP_009034398.1|	Mulloidichthys vanicolensis	1437	gi|441416041|dbj|BAM74938.1|	Nannobrachium ritteri
3071	gi|511261849|gb|AGN71381.1|	Osteocephalus taurinus	1236	gi|548292767|gb|AGX00724.1|	Gallirallus australis australis	1427	gi|296905352|gb|ADH84041.1|	Lepturichthys fimbriata	1391	gi|280978234|ref|YP_003345174.1|	Muraenesox bagio	1438	gi|333236345|ref|YP_004465165.1|	Nannoperca australis
3072	gi|558611137|dbj|BAO08924.1|	Osteochilus melanopleurus	1237	gi|71658001|ref|YP_272092.1|	Gallus varius	1429	gi|806392128|dbj|BAR45858.1|	Lestidium atlanticum	1401	gi|339506238|ref|YP_004717895.1|	Myleus sp. NM-2010	1442	gi|28881995|ref|NP_795805.1|	Nansenia ardesiaca
3073	gi|15451819|ref|NP_203702.1|	Osteoglossum bicirrhosum	1238	gi|240266536|ref|YP_002970882.1|	Gambelia wislizenii	1433	gi|452849839|ref|YP_007475480.1|	Leucaspius delineatus	1403	gi|284794712|ref|YP_003412067.1|	Mylocheilus caurinus	1444	gi|192293762|ref|YP_001994325.1|	Narcetes erimelas
3080	gi|9844743|gb|AAG00676.1|AF128480_2	Otocryptis wiegmanni	1239	gi|25057180|ref|NP_739835.1|	Gambusia affinis	1434	gi|669017559|ref|YP_009047751.1|	Leuciscus baicalensis	1404	gi|196167858|ref|YP_002128432.1|	Mylopharyngodon piceus	1458	gi|221143398|ref|YP_002519405.1|	Nelusetta ayraudi
3081	gi|238866850|ref|YP_002929310.1|	Otolemur crassicaudatus	1241	gi|376322367|gb|AFB19658.1|	Gampsorhynchus rufulus	1463	gi|441415969|dbj|BAM74871.1|	Lobianchia gemellarii	1407	gi|322422547|ref|YP_004222121.1|	Myomyrus macrops	1461	gi|748584774|dbj|BAQ20914.1|	Nemipterus bathybius
3082	gi|459378216|gb|AGG59258.1|	Otopharynx lithobates	1243	gi|560878068|ref|YP_008855012.1|	Garra flavatra	1464	gi|393194249|gb|AFN07091.1|	Lobocheilos bo	1410	gi|280978528|ref|YP_003345447.1|	Myrichthys maculosus	1463	gi|689358199|ref|YP_009059903.1|	Neoachiropsetta milfordi
3083	gi|326653111|gb|AEA02488.1|	Otosaurus cumingi	1244	gi|376322441|gb|AFB19695.1|	Garrulax virgatus	1491	gi|452849429|ref|YP_007475089.1|	Luciobarbus capito	1411	gi|16356950|ref|NP_443616.1|	Myripristis berndti	1464	gi|289183019|ref|YP_003457016.1|	Neoceratias spinifer
3084	gi|193074491|gb|ACF08151.1|	Otus lettia	1245	gi|339906593|ref|YP_004733466.1|	Garrulus glandarius	1494	gi|333236329|ref|YP_004465150.1|	Luciosoma bleekeri	1414	gi|280978472|ref|YP_003345395.1|	Myroconger compressus	1469	gi|25057759|ref|NP_739982.1|	Neocyttus rhomboidalis
3085	gi|470235452|ref|YP_007626486.1|	Ourebia ourebi	1246	gi|470231525|ref|YP_007625686.1|	Gasterochisma melampus	1510	gi|299828946|ref|YP_003734776.1|	Lycothrissa crocodilus	1416	gi|570700122|ref|YP_008993022.1|	Mystus rhegma	1473	gi|126215361|ref|YP_001054839.1|	Neolamprologus brichardi
3086	gi|470229221|ref|YP_007625160.1|	Ovibos moschatus	1247	gi|16267233|dbj|BAB70359.1|	Gasterosteus aculeatus	1521	gi|333236455|ref|YP_004465354.1|	Macrochirichthys macrochirus	1418	gi|71610945|dbj|BAE16750.1|	Myxocyprinus asiaticus	1474	gi|746000096|ref|YP_009114968.1|	Neolissochilus hexagonolepis
3087	gi|470231164|ref|YP_007625485.1|	Ovis ammon	1251	gi|511261638|gb|AGN71186.1|	Gastrophryne olivacea	1536	gi|339906813|ref|YP_004734343.1|	Malapterurus electricus	1419	gi|386800801|ref|YP_006303454.1|	Myxus capensis	1481	gi|426406364|ref|YP_007026210.1|	Neosalanx taihuensis
3096	gi|649912357|gb|AIC66191.1|	Oxyruncus cristatus	1252	gi|511261651|gb|AGN71198.1|	Gastrotheca pseustes	1537	gi|326536045|ref|YP_004300481.1|	Mallotus villosus	1423	gi|685496966|ref|YP_009058421.1|	Nannoperca variegata	1499	gi|325126842|ref|YP_004286079.1|	Nibea albiflora
3097	gi|53986708|gb|AAV27206.1|	Oxyura australis	1253	gi|158188297|gb|AAT72259.1|	Gavia arctica	1538	gi|288909145|dbj|BAI77374.1|	Malthopsis jordani	1426	gi|28881994|ref|NP_795804.1|	Nansenia ardesiaca	1500	gi|333236289|ref|YP_004465113.1|	Nicholsicypris normalis
3130	gi|118738032|gb|ABL11147.1|	Pantherophis bairdi	1255	gi|749112355|ref|YP_009116557.1|	Gazza minuta	1548	gi|322422560|ref|YP_004222133.1|	Marcusenius senegalensis	1428	gi|192293761|ref|YP_001994324.1|	Narcetes erimelas	1504	gi|403531761|ref|YP_006666153.1|	Trematocranus placodon
3144	gi|569532218|dbj|BAO25516.1|	Paracheirodon axelrodi	1256	gi|321149841|gb|ADW66069.1|	Gecinulus grantia	1562	gi|192293746|ref|YP_001994310.1|	Maulisia mauli	1430	gi|157736184|ref|YP_001491250.1|	Naso lopezi	1510	gi|326909370|ref|YP_004327639.1|	Niwaella delicata
3165	gi|213136223|gb|ACJ43766.1|	Paramesotriton caudopunctatus	1257	gi|83309051|ref|YP_423930.1|	Gekko gecko	1571	gi|167716860|ref|YP_001686733.1|	Megalobrama amblycephala	1434	gi|52221021|ref|YP_087041.1|	Carassius carassius	1512	gi|192293776|ref|YP_001994338.1|	Normichthys operosus
3166	gi|573462991|gb|AHF95246.1|	Paramisgurnus dabryanus	1258	gi|52459783|ref|YP_089643.1|	Gegeneophis ramaswamii	1572	gi|45388025|ref|NP_991011.1|	Megalops cyprinoides	1436	gi|542132696|dbj|BAN83721.1|	Nealotus tripes	1513	gi|38018075|ref|NP_937919.1|	Notacanthus chemnitzii
3167	gi|221144500|ref|YP_002519587.1|	Paramonacanthus choirocephalus	1259	gi|121582648|ref|YP_980159.1|	Gekko vittatus	1577	gi|393191433|gb|AFN06157.1|	Mekongina erythrospila	1442	gi|511348866|ref|YP_008082544.1|	Nematalosa come	1514	gi|119360245|ref|YP_913313.1|	Notemigonus crysoleucas
3187	gi|342672691|gb|AEL31118.1|	Paratrygon ajereba	1260	gi|542132427|dbj|BAN83471.1|	Gempylus serpens	1598	gi|94481746|gb|ABF21455.1|	Merlangius merlangus	1444	gi|280978318|ref|YP_003345252.1|	Nemichthys scolopaceus	1518	gi|441415790|dbj|BAM74705.1|	Notolychnus valdiviae
3188	gi|379030479|dbj|BAL68122.1|	Paratrypauchen microcephalus	1261	gi|403532003|ref|YP_006666240.1|	Genyochromis mento	1599	gi|322830728|ref|YP_004222798.1|	Merluccius merluccius	1450	gi|25057758|ref|NP_739981.1|	Neocyttus rhomboidalis	1520	gi|237880830|ref|YP_002907476.1|	Notopterus notopterus
3189	gi|594448825|ref|YP_009019719.1|	Parazacco spilurus	1262	gi|322422501|ref|YP_004222078.1|	Genyomyrus donnyi	1613	gi|546143745|ref|YP_008592732.1|	Metzia formosae	1453	gi|126215360|ref|YP_001054838.1|	Neolamprologus brichardi	1522	gi|556506311|ref|YP_008758457.1|	Notorynchus cepedianus
3190	gi|25057696|ref|NP_739933.1|	Parazen pacificus	1263	gi|121309383|dbj|BAF43999.1|	Geocalamus acutus	1617	gi|339511183|ref|YP_004717920.1|	Micralestes sp. NM-2010	1454	gi|746000095|ref|YP_009114967.1|	Neolissochilus hexagonolepis	1523	gi|441416167|dbj|BAM75055.1|	Notoscopelus caudispinosus
3191	gi|608788196|ref|YP_009025036.1|	Pardachirus pavoninus	1264	gi|218157309|ref|YP_002364462.1|	Geococcyx californianus	1622	gi|641430149|dbj|BAO94323.1|	Microdevario kubotai	1461	gi|442769938|ref|YP_007375006.1|	Neoscopelus macrolepidotus	1525	gi|108767294|ref|YP_636120.1|	Notropis stramineus
3192	gi|45385522|gb|AAS59645.1|	Pardalotus punctatus	1265	gi|321149843|gb|ADW66070.1|	Geocolaptes olivaceus	1623	gi|94481759|gb|ABF21467.1|	Microgadus proximus	1470	gi|546144184|ref|YP_008593532.1|	Nesiarchus nasutus	1526	gi|546143717|ref|YP_008592604.1|	Novumbra hubbsi
3193	gi|197311187|ref|YP_002154557.1|	Paretroplus maculatus	1267	gi|325461594|gb|ADZ14899.1|	Geopelia cuneata	1626	gi|322422713|ref|YP_004222425.1|	Micromesistius poutassou	1473	gi|280978150|ref|YP_003345096.1|	Nessorhamphus ingolfianus	1527	gi|748584690|dbj|BAQ20836.1|	Nuchequula nuchalis
3194	gi|658608915|ref|YP_009045875.1|	Pareuchiloglanis sinensis	1268	gi|442852905|gb|AGC78808.1|	Geophaps plumifera	1628	gi|577027869|gb|AHH80738.1|	Micronemacheilus pulcher	1475	gi|280978388|ref|YP_003345317.1|	Nettastoma parviceps	1538	gi|722491485|ref|YP_009108323.1|	Ochetobius elongatus
3195	gi|339906861|ref|YP_004734387.1|	Pareutropius debauwi	1271	gi|14581606|gb|AAK50210.1|	Geothlypis aequinoctialis	1632	gi|511348907|ref|YP_008082669.1|	Microphysogobio alticorpus	1478	gi|333236288|ref|YP_004465112.1|	Nicholsicypris normalis	1542	gi|372291178|ref|YP_005088083.1|	Odaxothrissa losera
3196	gi|19481477|gb|AAL88832.1|AF407056_1	Parisoma subcaeruleum	1272	gi|1002163276|ref|YP_009233353.1|	Geotria australis	1634	gi|372291585|ref|YP_005088473.1|	Microthrissa congica	1479	gi|403531872|ref|YP_006666191.1|	Nimbochromis linni	1544	gi|1002163296|ref|YP_009233372.1|	Taenioides anguillaris
3197	gi|156072683|gb|ABU45657.1|	Parkerthraustes humeralis	1274	gi|325126938|ref|YP_004286173.1|	Geotrygon violacea	1639	gi|108767376|ref|YP_636157.1|	Minytrema melanops	1484	gi|699256521|ref|YP_009092266.1|	Nipponocypris koreanus	1545	gi|197311239|ref|YP_002154541.1|	Odontesthes sp. Odsp-001
3206	gi|642277127|ref|YP_009034441.1|	Parupeneus multifasciatus	1275	gi|442769976|ref|YP_007375143.1|	Geotrypetes seraphini	1642	gi|485475508|gb|AGK83463.1|	Misgurnus anguillicaudatus	1487	gi|326909369|ref|YP_004327638.1|	Niwaella delicata	1546	gi|827045697|ref|YP_009142027.1|	Odontobutis yaluensis
3207	gi|523801613|gb|AGR04027.1|	Melaniparus albiventris	1276	gi|749112383|ref|YP_009116583.1|	Gerres oyena	1659	gi|808781749|gb|AKE07143.1|	Monopterus albus	1489	gi|192293775|ref|YP_001994337.1|	Normichthys operosus	1549	gi|221145475|ref|YP_002519688.1|	Odonus niger
3208	gi|62736649|gb|AAX97633.1|	Parvimolge townsendi	1278	gi|379142475|gb|AFC97020.1|	Gerygone chloronota	1663	gi|459485518|ref|YP_006303659.2|	Moolgarda cunnesius	1490	gi|38018074|ref|NP_937918.1|	Notacanthus chemnitzii	1551	gi|386800816|ref|YP_006303468.1|	Oedalechilus labeo
3209	gi|565983385|gb|AHC29111.1|	Parvoscincus abstrusus	1280	gi|289183309|ref|YP_003457285.1|	Gigantactis vanhoeffeni	1665	gi|280978345|ref|YP_003345277.1|	Moringua edwardsi	1491	gi|119360244|ref|YP_913312.1|	Notemigonus crysoleucas	1560	gi|327492735|ref|YP_004347624.1|	Omegophora armilla
3210	gi|19481449|gb|AAL88818.1|AF407042_1	Passer domesticus	1281	gi|806392000|dbj|BAR45739.1|	Gigantura indica	1666	gi|317176701|dbj|BAJ54502.1|	Mormyrops anguilloides	1493	gi|219524110|ref|YP_002456266.1|	Nothobranchius furzeri	1564	gi|806392186|dbj|BAR45912.1|	Omosudis lowii
3211	gi|91992572|gb|ABE73002.1|	Passerculus sandwichensis	1282	gi|284794681|ref|YP_003412038.1|	Gila conspersa	1667	gi|317176715|dbj|BAJ54515.1|	Mormyrus rume	1496	gi|441415789|dbj|BAM74704.1|	Notolychnus valdiviae	1569	gi|511674891|ref|YP_008083516.1|	Onychostoma alticorpus
3212	gi|156072621|gb|ABU45626.1|	Passerina amoena	1283	gi|370989584|dbj|BAL43889.1|	Gilchristella aestuaria	1671	gi|260766679|gb|ACX50384.1|	Moxostoma valenciennesi	1498	gi|237648862|dbj|BAH58958.1|	Notopterus notopterus	1570	gi|165932449|ref|YP_001650851.1|	Oostethus brachyurus
3213	gi|342672653|gb|AEL31099.1|	Pastinachus atrus	1285	gi|256427161|ref|YP_003126934.1|	Girella punctata	1677	gi|280978233|ref|YP_003345173.1|	Muraenesox bagio	1501	gi|441416166|dbj|BAM75054.1|	Notoscopelus caudispinosus	1572	gi|813424672|ref|YP_009132337.1|	Ophiodon elongatus
3285	gi|507473205|gb|AGM47633.1|	Perodicticus potto edwarsi	1287	gi|517501741|ref|YP_008144466.1|	Glaridoglanis andersonii	1691	gi|16357188|ref|NP_443277.1|	Myctophum affine	1502	gi|336055675|ref|YP_004581494.1|	Notothenia coriiceps	1578	gi|28894806|ref|NP_795857.1|	Opisthoproctus soleatus
3286	gi|666876651|gb|AIG23397.1|	Peroryctes raffrayana	1288	gi|193082430|gb|ACF09260.1|	Glaucidium gnoma	1692	gi|339506237|ref|YP_004717894.1|	Myleus sp. NM-2010	1503	gi|108767293|ref|YP_636119.1|	Notropis stramineus	1579	gi|386800914|ref|YP_006303564.1|	Opistognathus jacksoniensis
3287	gi|221144514|ref|YP_002519600.1|	Pervagor janthinosoma	1289	gi|343169772|gb|AEL97170.1|	Glaucostegus typus	1694	gi|284794711|ref|YP_003412066.1|	Mylocheilus caurinus	1504	gi|315435646|gb|ADU18213.1|	Noturus albater	1580	gi|190349410|ref|YP_001974629.1|	Oplegnathus fasciatus
3288	gi|609252972|ref|YP_009024081.1|	Petaurista alborufus	1292	gi|28881977|ref|NP_795788.1|	Glossanodon semifasciatus	1695	gi|196167857|ref|YP_002128431.1|	Mylopharyngodon piceus	1505	gi|546143716|ref|YP_008592603.1|	Novumbra hubbsi	1582	gi|120586764|ref|YP_961341.1|	Opsariichthys bidens
3292	gi|322422663|ref|YP_004222228.1|	Petrocephalus microphthalmus	1293	gi|408772945|ref|YP_006884130.1|	Glossogobius circumspectus	1699	gi|322422546|ref|YP_004222120.1|	Myomyrus macrops	1521	gi|722491484|ref|YP_009108322.1|	Ochetobius elongatus	1588	gi|533206426|ref|YP_008474776.1|	Orectolobus japonicus
3293	gi|60858325|gb|AAX37247.1|	Petrochelidon ariel	1295	gi|575669532|ref|YP_009000242.1|	Glyphis garricki	1702	gi|280978527|ref|YP_003345446.1|	Myrichthys maculosus	1525	gi|372291177|ref|YP_005088082.1|	Odaxothrissa losera	1589	gi|284177697|ref|YP_003406701.1|	Oreochromis aureus
3294	gi|261362988|gb|ACX71696.1|	Petrochromis cf. macrognathus SK-2009	1297	gi|517501675|ref|YP_008144427.1|	Glyptosternon maculatum	1707	gi|280978471|ref|YP_003345394.1|	Myroconger compressus	1528	gi|426406615|ref|YP_007026443.1|	Odontamblyopus rubicundus	1591	gi|517501895|ref|YP_008144561.1|	Oreoglanis macropterus
3336	gi|333236111|ref|YP_004464947.1|	Phasianus colchicus	1298	gi|408772188|ref|YP_006883414.1|	Glyptothorax fokiensis fokiensis	1708	gi|568192429|ref|YP_008964162.1|	Mystacoleucus marginatus	1529	gi|574450952|gb|AHG24955.1|	Odontesthes sp. TJX-2014	1592	gi|408772851|ref|YP_006884043.1|	Oreoleuciscus potanini
3337	gi|60858277|gb|AAX37223.1|	Phedina borbonica	1299	gi|237869177|ref|YP_002907524.1|	Gnathonemus petersii	1709	gi|570700121|ref|YP_008993021.1|	Mystus rhegma	1530	gi|164421067|ref|YP_001648433.1|	Odontobutis platycephala	1605	gi|3248912|gb|AAC24028.1|	Osmerus mordax
3338	gi|168805158|gb|ACA28659.1|	Phelsuma abbotti	1300	gi|119360631|ref|YP_913348.1|	Gnathopogon elongatus	1711	gi|55583394|ref|YP_138249.1|	Myxocyprinus asiaticus	1534	gi|386800815|ref|YP_006303467.1|	Oedalechilus labeo	1608	gi|558611147|dbj|BAO08934.1|	Osteochilus melanopleurus
3362	gi|778203887|gb|AJY59046.1|	Phoenicurus auroreus	1301	gi|408772542|ref|YP_006883753.1|	Gnorimopsar chopi	1712	gi|386800800|ref|YP_006303453.1|	Myxus capensis	1539	gi|594595067|gb|AHM12842.1|	Olivaichthys cuyanus	1609	gi|554518509|gb|AGY95379.1|	Osteoglossum ferreirai
3432	gi|289187883|gb|ADC92480.1|	Pitohui cristatus	1302	gi|119360199|ref|YP_913517.1|	Gobio gobio	1718	gi|441416039|dbj|BAM74936.1|	Nannobrachium ritteri	1543	gi|806392185|dbj|BAR45911.1|	Omosudis lowii	1611	gi|25057667|ref|NP_739917.1|	Ostichthys japonicus
3433	gi|315488112|gb|ADU32691.1|	Pitta angolensis	1303	gi|393281718|ref|YP_006493416.1|	Gobiocypris rarus	1719	gi|333236343|ref|YP_004465163.1|	Nannoperca australis	1544	gi|14192702|gb|AAK54374.1|	Oncorhynchus clarkii	1612	gi|157738585|ref|YP_001491407.1|	Ostracion immaculatus
3434	gi|392933026|gb|AFM91923.1|	Pittasoma michleri	1311	gi|746000078|ref|YP_009114951.1|	Goniurosaurus luii	1723	gi|28881993|ref|NP_795803.1|	Nansenia ardesiaca	1548	gi|511674890|ref|YP_008083515.1|	Onychostoma alticorpus	1622	gi|813424657|ref|YP_009132324.1|	Oxyeleotris lineolata
3435	gi|238632606|gb|ACR50856.1|	Pituophis catenifer	1315	gi|342240339|ref|YP_004769921.1|	Gracula religiosa	1725	gi|192293760|ref|YP_001994323.1|	Narcetes erimelas	1550	gi|165932448|ref|YP_001650850.1|	Oostethus brachyurus	1623	gi|556506122|ref|YP_008758288.1|	Oxygymnocypris stewartii
3463	gi|45385488|gb|AAS59628.1|	Plectorhyncha lanceolata	1316	gi|45511440|gb|AAS67260.1|	Grallaria ruficapilla	1729	gi|157736183|ref|YP_001491249.1|	Naso lopezi	1552	gi|813424671|ref|YP_009132336.1|	Ophiodon elongatus	1624	gi|221143468|ref|YP_002519483.1|	Oxymonacanthus longirostris
3464	gi|21644850|gb|AAM70630.1|	Plectrophenax nivalis	1317	gi|45511436|gb|AAS67258.1|	Grallaricula nana	1735	gi|542132695|dbj|BAN83720.1|	Nealotus tripes	1556	gi|45388054|ref|NP_991051.1|	Ophisurus macrorhynchos	1625	gi|452849599|ref|YP_007475252.1|	Oxyurichthys formosanus
3465	gi|511348063|ref|YP_008081010.1|	Plectropomus areolatus	1318	gi|546272071|gb|AGW84136.1|	Grallina bruijnii	1742	gi|221143396|ref|YP_002519403.1|	Nelusetta ayraudi	1557	gi|28894805|ref|NP_795856.1|	Opisthoproctus soleatus	1630	gi|456351574|ref|YP_007507239.1|	Paedocypris progenetica
3466	gi|71658108|ref|YP_272003.1|	Plesiobatis daviesi	1319	gi|635172087|ref|YP_009029955.1|	Grammistes sexlineatus	1743	gi|148922778|ref|YP_001293784.1|	Nematalosa japonica	1558	gi|386800913|ref|YP_006303563.1|	Opistognathus jacksoniensis	1631	gi|148368805|ref|YP_001256950.1|	Pagellus bogaraveo
3467	gi|570700717|ref|YP_008994708.1|	Plesiomyzon baotingensis	1321	gi|239997573|gb|ACS37086.1|	Grandisonia alternans	1744	gi|280978317|ref|YP_003345251.1|	Nemichthys scolopaceus	1559	gi|190349409|ref|YP_001974628.1|	Oplegnathus fasciatus	1633	gi|38018058|ref|NP_937945.1|	Pagrus auriga
3468	gi|47059883|gb|AAT09534.1|	Plestiodon anthracinus	1325	gi|89257282|ref|YP_514730.1|	Grasseichthys gabonensis	1745	gi|1021076811|ref|YP_009246586.1|	Nemipterus bathybius	1561	gi|120586763|ref|YP_961340.1|	Opsariichthys bidens	1637	gi|401785402|gb|AFQ07133.1|	Pallidochromis tokolosh
3469	gi|62632517|gb|AAX89274.1|	Plethodon albagula	1326	gi|749111665|ref|YP_009115640.1|	Grundulus bogotensis	1747	gi|689358197|ref|YP_009059901.1|	Neoachiropsetta milfordi	1566	gi|310788670|gb|ADP24325.1|	Oreichthys cosuatis	1639	gi|641452933|gb|AIA61043.1|	Pampus argenteus
3497	gi|482680175|gb|AAQ97098.2|	Poephila cincta	1327	gi|470225779|ref|YP_007624378.1|	Grus americana	1748	gi|289183017|ref|YP_003457014.1|	Neoceratias spinifer	1567	gi|291002240|gb|ADD71240.1|	Oreochromis aureus	1640	gi|525340972|ref|YP_008238979.1|	Pangasianodon hypophthalmus
3498	gi|10999082|gb|AAG00658.2|AF128474_2	Pogona barbata	1331	gi|372291957|ref|YP_005089094.1|	Gudusia chapra	1751	gi|25057757|ref|NP_739980.1|	Neocyttus rhomboidalis	1569	gi|517501894|ref|YP_008144560.1|	Oreoglanis macropterus	1641	gi|339906899|ref|YP_004734423.1|	Pangasius larnaudii
3516	gi|25057130|ref|NP_740232.1|	Polyodon spathula	1333	gi|237869064|ref|YP_002907394.1|	Gymnarchus niloticus	1756	gi|310788920|gb|ADP24463.1|	Neolissochilus stracheyi	1570	gi|408772850|ref|YP_006884042.1|	Oreoleuciscus potanini	1642	gi|119360719|ref|YP_913690.1|	Pangio anguillaris
3517	gi|683842683|gb|AIN42900.1|	Polyonymus caroli	1334	gi|726972659|ref|YP_009110563.1|	Gymnocephalus cernua	1764	gi|426406362|ref|YP_007026208.1|	Neosalanx taihuensis	1572	gi|296905341|gb|ADH84034.1|	Oreonectes platycephalus	1646	gi|15451801|ref|NP_203725.1|	Pantodon buchholzi
3518	gi|49790301|gb|AAT68483.1|	Polypedates megacephalus	1335	gi|157098349|gb|ABV23421.1|	Gymnocichla nudiceps	1765	gi|442769937|ref|YP_007375005.1|	Neoscopelus macrolepidotus	1579	gi|197311139|ref|YP_002154501.1|	Oryzias sarasinorum	1649	gi|237869153|ref|YP_002907489.1|	Papyrocranus congoensis
3519	gi|57639909|gb|AAW55797.1|	Polyplancta aurescens	1336	gi|511348125|ref|YP_008081068.1|	Schizopygopsis younghusbandi	1779	gi|280978149|ref|YP_003345095.1|	Nessorhamphus ingolfianus	1583	gi|1002165008|ref|YP_009235147.1|	Osteochilus hasseltii	1650	gi|119360322|ref|YP_913781.1|	Xenocypris argentea
3530	gi|546144443|ref|YP_008593744.1|	Pomatomus saltatrix	1337	gi|745748812|gb|AJD22301.1|	Gymnodiptychus pachycheilus weiheensis	1781	gi|280978387|ref|YP_003345316.1|	Nettastoma parviceps	1584	gi|15451828|ref|NP_203711.1|	Osteoglossum bicirrhosum	1652	gi|658608854|ref|YP_009045833.1|	Paracanthobrama guichenoti
3531	gi|313759452|gb|ADR79041.1|	Pomatorhinus ferruginosus orientalis	1338	gi|120586802|ref|YP_961324.1|	Gymnogobius petschiliensis	1784	gi|325126840|ref|YP_004286077.1|	Nibea albiflora	1586	gi|25057666|ref|NP_739916.1|	Ostichthys japonicus	1655	gi|546144026|ref|YP_008593403.1|	Parachanna insignis
3532	gi|48431276|gb|AAT44127.1|	Pomoxis annularis	1339	gi|408772780|ref|YP_006883974.1|	Gymnomystax mexicanus	1785	gi|333236287|ref|YP_004465111.1|	Nicholsicypris normalis	1587	gi|157738584|ref|YP_001491406.1|	Ostracion immaculatus	1656	gi|569532228|dbj|BAO25526.1|	Paracheirodon axelrodi
3533	gi|91992562|gb|ABE72997.1|	Pooecetes gramineus	1340	gi|555945734|gb|AGZ18975.1|	Gymnopis multiplicata	1787	gi|403531871|ref|YP_006666190.1|	Nimbochromis linni	1596	gi|357018073|ref|YP_004935128.1|	Oxuderces dentatus	1657	gi|813428729|ref|YP_009133176.1|	Parachromis managuensis
3534	gi|62184504|ref|YP_220637.1|	Porichthys myriaster	1341	gi|157098351|gb|ABV23422.1|	Gymnopithys salvini	1791	gi|699256520|ref|YP_009092265.1|	Nipponocypris koreanus	1597	gi|813424656|ref|YP_009132323.1|	Oxyeleotris lineolata	1658	gi|546144530|ref|YP_008593819.1|	Paracirrhites arcatus
3556	gi|109689583|ref|YP_659461.1|	Presbytis melalophos	1342	gi|339511195|ref|YP_004717931.1|	Gymnorhamphichthys sp. NM-2010	1794	gi|326909368|ref|YP_004327637.1|	Niwaella delicata	1598	gi|310788694|gb|ADP24341.1|	Oxygymnocypris stewartii	1665	gi|147743076|ref|YP_001218741.1|	Parajulis poecilepterus
3567	gi|46562076|gb|AAT01254.1|	Prionops retzii	1343	gi|14581594|gb|AAK50204.1|	Gymnorhinus cyanocephalus	1799	gi|192293774|ref|YP_001994336.1|	Normichthys operosus	1600	gi|452849598|ref|YP_007475251.1|	Oxyurichthys formosanus	1666	gi|89257314|ref|YP_514747.1|	Parakneria cameronensis
3568	gi|54299648|gb|AAV32548.1|	Priotelus roseigaster	1344	gi|546144274|ref|YP_008593607.1|	Gymnosarda unicolor	1800	gi|38018073|ref|NP_937917.1|	Notacanthus chemnitzii	1605	gi|332887081|dbj|BAK23183.1|	Paedocypris sp. Banka Is.	1667	gi|325126716|ref|YP_004285864.1|	Paralaubuca typus
3570	gi|226877142|gb|ACO89886.1|	Pristiapogon kallopterus	1345	gi|441416079|dbj|BAM74973.1|	Gymnoscopelus nicholsi	1801	gi|119360243|ref|YP_913311.1|	Notemigonus crysoleucas	1606	gi|148368804|ref|YP_001256949.1|	Pagellus bogaraveo	1668	gi|225690856|gb|ACO06112.1|	Paralichthys dentatus
3571	gi|226877144|gb|ACO89887.1|	Pristicon trimaculatus	1346	gi|25057383|ref|NP_740212.1|	Gymnothorax kidako	1803	gi|219524108|ref|YP_002456265.1|	Nothobranchius furzeri	1608	gi|38018057|ref|NP_937944.1|	Pagrus auriga	1670	gi|221143496|ref|YP_002519509.1|	Paraluteres prionurus
3572	gi|33327631|gb|AAQ09157.1|	Pristidactylus scapulatus	1347	gi|338797021|dbj|BAK41973.1|	Gymnotus carapo	1808	gi|441415788|dbj|BAM74703.1|	Notolychnus valdiviae	1611	gi|641452932|gb|AIA61042.1|	Pampus argenteus	1672	gi|661345951|gb|AIE11281.1|	Paramisgurnus dabryanus ssp. DLY-2014
3573	gi|37957333|gb|AAP72048.1|	Pristimantis museosus	1348	gi|343169784|gb|AEL97181.1|	Gymnura crebripunctata	1811	gi|237648861|dbj|BAH58957.1|	Notopterus notopterus	1614	gi|54310702|ref|YP_133805.1|	Pangasianodon gigas	1673	gi|221144510|ref|YP_002519597.1|	Paramonacanthus choirocephalus
3574	gi|533207001|ref|YP_008475322.1|	Pristipomoides multidens	1349	gi|1088477344|ref|YP_009311236.1|	Gyrinocheilus pennocki	1814	gi|441416165|dbj|BAM75053.1|	Notoscopelus caudispinosus	1615	gi|609253020|ref|YP_009024116.1|	Pangasius pangasius	1674	gi|322422769|ref|YP_004222559.1|	Paramormyrops gabonensis
3575	gi|558603241|ref|YP_008815349.1|	Pristis clavata	1358	gi|20330596|ref|NP_620334.1|	Haematopus ater	1815	gi|336055674|ref|YP_004581493.1|	Notothenia coriiceps	1616	gi|119360718|ref|YP_913689.1|	Pangio anguillaris	1676	gi|589144439|ref|YP_009003728.1|	Paraneetroplus synspilus
3576	gi|288816029|gb|ADC54874.1|	Pristurus abdelkuri	1359	gi|354804887|gb|AER41357.1|	Haematospiza sipahi	1816	gi|108767292|ref|YP_636118.1|	Notropis stramineus	1620	gi|317176576|dbj|BAJ54386.1|	Pantodon buchholzi	1680	gi|157736269|ref|YP_001491303.1|	Parapristipoma trilineatum
3589	gi|270267422|ref|YP_003331121.1|	Proedromys liangshanensis	1360	gi|62901776|gb|AAY18839.1|	Halcyon badia	1817	gi|546143715|ref|YP_008592602.1|	Novumbra hubbsi	1625	gi|237869152|ref|YP_002907488.1|	Papyrocranus congoensis	1681	gi|426406266|ref|YP_007026031.1|	Pararasbora moltrechti
3590	gi|470227509|ref|YP_007624749.1|	Progne chalybea	1361	gi|288909129|dbj|BAI77359.1|	Halieutaea stellata	1818	gi|46917228|dbj|BAD18022.1|	Nuchequula decora	1626	gi|408772836|ref|YP_006884029.1|	Megalobrama terminalis	1682	gi|118722315|ref|YP_908788.1|	Parargyrops edita
3616	gi|372291713|ref|YP_005088774.1|	Przewalskium albirostris	1366	gi|302632702|ref|YP_003848793.1|	Hapalogenys nigripinnis	1834	gi|722491483|ref|YP_009108321.1|	Ochetobius elongatus	1627	gi|658608853|ref|YP_009045832.1|	Paracanthobrama guichenoti	1684	gi|608608377|gb|AHW51933.1|	Parastromateus niger
3617	gi|60858333|gb|AAX37251.1|	Psalidoprocne fuliginosa	1368	gi|289183029|ref|YP_003457025.1|	Haplophryne mollis	1841	gi|372291176|ref|YP_005088081.1|	Odaxothrissa losera	1628	gi|761546636|ref|YP_009123818.1|	Parachaenichthys charcoti	1685	gi|25057288|ref|NP_739852.1|	Cetostoma regani
3618	gi|61200326|gb|AAX39754.1|	Psaltriparus minimus	1369	gi|338797482|dbj|BAK42401.1|	Hara jerdoni	1844	gi|426406614|ref|YP_007026442.1|	Odontamblyopus rubicundus	1630	gi|569532227|dbj|BAO25525.1|	Paracheirodon axelrodi	1686	gi|197311126|ref|YP_002154476.1|	Paratilapia polleni
3619	gi|77955932|gb|ABB05527.1|	Psammodromus algirus	1370	gi|372290908|ref|YP_005087666.1|	Harengula jaguana	1845	gi|197311237|ref|YP_002154539.1|	Odontesthes sp. Odsp-001	1631	gi|813428728|ref|YP_009133175.1|	Parachromis managuensis	1687	gi|594448835|ref|YP_009019729.1|	Parazacco spilurus
3620	gi|629677922|gb|AHY87241.1|	Psarisomus dalhousiae	1371	gi|316891745|gb|ADU57326.1|	Harpactes ardens	1846	gi|164421066|ref|YP_001648432.1|	Odontobutis platycephala	1632	gi|546144529|ref|YP_008593818.1|	Paracirrhites arcatus	1688	gi|25057706|ref|NP_739943.1|	Parazen pacificus
3621	gi|6090725|gb|AAF03311.1|AF099358_1	Psarocolius bifasciatus	1372	gi|16357144|ref|NP_443249.1|	Harpadon microchir	1848	gi|221145473|ref|YP_002519686.1|	Odonus niger	1634	gi|280978458|ref|YP_003345382.1|	Paraconger notialis	1689	gi|608788207|ref|YP_009025046.1|	Pardachirus pavoninus
3622	gi|91992560|gb|ABE72996.1|	Pselliophorus tibialis	1374	gi|299829124|ref|YP_003735137.1|	Harriotta raleighana	1850	gi|386800814|ref|YP_006303466.1|	Oedalechilus labeo	1640	gi|89257313|ref|YP_514746.1|	Parakneria cameronensis	1690	gi|197311197|ref|YP_002154567.1|	Paretroplus maculatus
3630	gi|226877194|gb|ACO89912.1|	Pseudamia gelatinosa	1375	gi|556506209|ref|YP_008758362.1|	Hasemania nana	1859	gi|310788914|gb|ADP24460.1|	Oliotius oligolepis	1641	gi|325126715|ref|YP_004285863.1|	Paralaubuca typus	1691	gi|517501814|ref|YP_008144509.1|	Pareuchiloglanis gracilicaudata
3631	gi|666876805|gb|AIG23540.1|	Pseudantechinus bilarni	1381	gi|435855682|ref|YP_007316786.1|	Heleophryne regis	1861	gi|594595103|gb|AHM12866.1|	Diplomystes sp. 3 CPM-2013	1645	gi|661345950|gb|AIE11280.1|	Paramisgurnus dabryanus ssp. DLY-2014	1692	gi|339906871|ref|YP_004734397.1|	Pareutropius debauwi
3632	gi|376319451|gb|AFB20190.1|	Pseudaphritis urvillii	1383	gi|16357382|ref|NP_443691.1|	Helicolenus hilgendorfi	1866	gi|806392184|dbj|BAR45910.1|	Omosudis lowii	1647	gi|322422768|ref|YP_004222558.1|	Paramormyrops gabonensis	1695	gi|722490653|ref|YP_009107718.1|	Paroreomyza montana
3633	gi|119360569|ref|YP_913758.1|	Pseudaspius leptocephalus	1386	gi|594448595|ref|YP_009019305.1|	Heliocidaris crassispina	1869	gi|58202184|gb|AAW67152.1|	Oncorhynchus clarkii henshawi	1649	gi|589144438|ref|YP_009003727.1|	Paraneetroplus synspilus	1696	gi|642277137|ref|YP_009034451.1|	Parupeneus multifasciatus
3634	gi|517501848|ref|YP_008144525.1|	Pseudecheneis sulcata	1387	gi|398473782|gb|AFO85224.1|	Prinia erythroptera	1874	gi|511674889|ref|YP_008083514.1|	Onychostoma alticorpus	1654	gi|157736268|ref|YP_001491302.1|	Parapristipoma trilineatum	1697	gi|751868437|ref|YP_009117312.1|	Parus major
3635	gi|118738046|gb|ABL11154.1|	Pseudelaphe flavirufa	1389	gi|722489374|ref|YP_009104471.1|	Heliornis fulica	1876	gi|165932447|ref|YP_001650849.1|	Oostethus brachyurus	1655	gi|426406265|ref|YP_007026030.1|	Pararasbora moltrechti	1703	gi|165932491|ref|YP_001650825.1|	Pegasus volitans
3636	gi|169787757|gb|ACA80280.1|	Pseudeos fuscata	1392	gi|121622380|ref|YP_980211.1|	Heloderma suspectum	1883	gi|45388053|ref|NP_991050.1|	Ophisurus macrorhynchos	1657	gi|118722314|ref|YP_908787.1|	Parargyrops edita	1704	gi|327492791|ref|YP_004347676.1|	Pelagocephalus marki
3715	gi|295292949|dbj|BAJ06264.1|	Pterogobius elapoides	1393	gi|338797510|dbj|BAK42427.1|	Helogenes marmoratus	1886	gi|28894804|ref|NP_795855.1|	Opisthoproctus soleatus	1660	gi|608608376|gb|AHW51932.1|	Parastromateus niger	1712	gi|435855746|ref|YP_007316816.1|	Pelodytes cf. punctatus II-2011
3716	gi|674840556|ref|YP_009054397.1|	Pterois miles	1394	gi|556506265|ref|YP_008758414.1|	Helostoma temminkii	1887	gi|386800912|ref|YP_006303562.1|	Opistognathus jacksoniensis	1661	gi|222834811|ref|YP_002586800.1|	Parataeniophorus gulosus	1714	gi|751868335|ref|YP_009117097.1|	Pelotretis flavilatus
3717	gi|342672679|gb|AEL31112.1|	Aetomylaeus bovinus	1396	gi|608788230|ref|YP_009025068.1|	Hemibagrus guttatus	1888	gi|190349408|ref|YP_001974627.1|	Oplegnathus fasciatus	1662	gi|197311125|ref|YP_002154475.1|	Paratilapia polleni	1716	gi|584593557|ref|YP_009001970.1|	Peltorhamphus novaezeelandiae
3718	gi|426406157|ref|YP_007025779.1|	Pteromys volans	1397	gi|528078616|gb|AGS17220.1|	Hemicentrotus pulcherrimus	1890	gi|156186511|gb|ABU55499.1|	Opsaridium sp. CTOL439	1663	gi|594448834|ref|YP_009019728.1|	Parazacco spilurus	1718	gi|749112429|ref|YP_009116626.1|	Pempheris schwenkii
3719	gi|3088890|gb|AAC14864.1|	Pteronetta hartlaubii	1398	gi|321149845|gb|ADW66071.1|	Hemicircus canente	1891	gi|120586762|ref|YP_961339.1|	Opsariichthys bidens	1664	gi|25057705|ref|NP_739942.1|	Parazen pacificus	1726	gi|685496953|ref|YP_009058409.1|	Percalates novemaculeata
3720	gi|46394075|gb|AAS91439.1|	Pteronotus davyi	1399	gi|119360318|ref|YP_913777.1|	Xenocypris argentea	1899	gi|284177695|ref|YP_003406699.1|	Oreochromis aureus	1666	gi|197311196|ref|YP_002154566.1|	Paretroplus maculatus	1727	gi|452849674|ref|YP_007475322.1|	Perccottus glenii
3721	gi|57639913|gb|AAW55799.1|	Pterophanes cyanopterus	1400	gi|456351556|ref|YP_007507222.1|	Pseudohemiculter dispar	1901	gi|517501893|ref|YP_008144559.1|	Oreoglanis macropterus	1667	gi|517501813|ref|YP_008144508.1|	Pareuchiloglanis gracilicaudata	1728	gi|676254341|dbj|BAP46403.1|	Percichthys trucha
3722	gi|761546259|ref|YP_009122463.1|	Pterophyllum scalare	1401	gi|317046237|ref|YP_003002171.2|	Hemidactylus frenatus	1902	gi|408772849|ref|YP_006884041.1|	Oreoleuciscus potanini	1668	gi|339906870|ref|YP_004734396.1|	Pareutropius debauwi	1729	gi|685496897|ref|YP_009058357.1|	Percilia irwini
3723	gi|568192520|ref|YP_008965255.1|	Pteropus alecto	1403	gi|722490772|ref|YP_009107804.1|	Hemignathus flavus	1904	gi|296905340|gb|ADH84033.1|	Oreonectes platycephalus	1672	gi|642277136|ref|YP_009034450.1|	Parupeneus multifasciatus	1730	gi|108767392|ref|YP_636133.1|	Percina macrolepida
3724	gi|45439413|ref|NP_990964.1|	Pterothrissus gissu	1404	gi|333236411|ref|YP_004465313.1|	Hemigrammocypris rasborella	1919	gi|197311138|ref|YP_002154500.1|	Oryzias sarasinorum	1683	gi|165932490|ref|YP_001650824.1|	Pegasus volitans	1731	gi|404333721|ref|YP_006702535.1|	Percocypris pingi
3725	gi|395759634|gb|AFN70646.1|	Pteruthius flaviscapis	1405	gi|339906685|ref|YP_004733552.1|	Hemiodopsis gracilis	1921	gi|326536072|ref|YP_004300506.1|	Osmerus mordax	1687	gi|119360606|ref|YP_913533.1|	Pelecus cultratus	1738	gi|1002161894|ref|YP_009232007.1|	Periophthalmus argentilineatus
3726	gi|270311251|gb|ACZ72732.1|	Pterygioteuthis giardi	1406	gi|258649484|ref|YP_003204767.1|	Hemiphaga novaeseelandiae	1924	gi|393194197|gb|AFN07065.1|	Osteochilus waandersii	1688	gi|370989641|dbj|BAL43931.1|	Pellona ditchela	1743	gi|221144524|ref|YP_002519610.1|	Pervagor janthinosoma
3727	gi|339506173|ref|YP_004717834.1|	Pterygoplichthys disjunctivus	1408	gi|511261679|gb|AGN71224.1|	Hemisus marmoratus	1925	gi|15451827|ref|NP_203710.1|	Osteoglossum bicirrhosum	1689	gi|148922807|ref|YP_001293837.1|	Odaxothrissa vittata	1746	gi|119360565|ref|YP_913469.1|	Pethia ticto
3728	gi|537421324|gb|AGU68694.1|	Ptilinopus coralensis	1411	gi|803432028|ref|YP_009129504.1|	Hemitriakis japanica	1926	gi|25057665|ref|NP_739915.1|	Ostichthys japonicus	1702	gi|546144370|ref|YP_008593688.1|	Peprilus triacanthus	1748	gi|322422590|ref|YP_004222161.1|	Petrocephalus soudanensis
3729	gi|376322123|gb|AFB19536.1|	Ptilocichla falcata	1412	gi|45511374|gb|AAS67227.1|	Hemitriccus margaritaceiventer	1927	gi|157738583|ref|YP_001491405.1|	Ostracion immaculatus	1704	gi|685496952|ref|YP_009058408.1|	Percalates novemaculeata	1749	gi|408772809|ref|YP_006884004.1|	Petrochromis trewavasae
3730	gi|218684131|gb|ACL01010.1|	Ptilogonys caudatus	1413	gi|264669321|gb|ACY72121.1|	Hemixos castanonotus	1937	gi|357018072|ref|YP_004935127.1|	Oxuderces dentatus	1705	gi|452849673|ref|YP_007475321.1|	Perccottus glenii	1764	gi|108767350|ref|YP_636146.1|	Phenacobius mirabilis
3731	gi|357063491|gb|AET51455.1|	Ptilonorhynchus violaceus	1414	gi|560878026|ref|YP_008854973.1|	Henicorhynchus lineatus	1939	gi|813424655|ref|YP_009132322.1|	Oxyeleotris lineolata	1706	gi|676254340|dbj|BAP46402.1|	Percichthys trucha	1765	gi|29570667|ref|NP_818889.1|	Phenacogrammus interruptus
3732	gi|110826123|gb|ABH01123.1|	Ptilopachus petrosus	1416	gi|745999099|ref|YP_009113355.1|	Heosemys depressa	1940	gi|556506127|ref|YP_008758286.1|	Oxygymnocypris stewartii	1707	gi|685496896|ref|YP_009058356.1|	Percilia irwini	1774	gi|25057917|ref|NP_740125.1|	Pholis crassispina
3733	gi|45385492|gb|AAS59630.1|	Ptiloprora guisei	1417	gi|339906699|ref|YP_004733734.1|	Hepsetus odoe	1941	gi|221143466|ref|YP_002519481.1|	Oxymonacanthus longirostris	1708	gi|108767391|ref|YP_636132.1|	Percina macrolepida	1777	gi|426406181|ref|YP_007025877.1|	Phoxinus keumkang
3734	gi|193074513|gb|ACF08162.1|	Ptilopsis leucotis	1418	gi|556506293|ref|YP_008758440.1|	Heptranchias perlo	1942	gi|452849597|ref|YP_007475250.1|	Oxyurichthys formosanus	1709	gi|404333720|ref|YP_006702534.1|	Percocypris pingi	1778	gi|89257230|ref|YP_514760.1|	Phractolaemus ansorgii
3735	gi|23499453|gb|AAL50203.1|	Ptiloris magnificus	1422	gi|301322997|gb|ADK70270.1|	Herpsilochmus atricapillus	1948	gi|332887080|dbj|BAK23182.1|	Paedocypris sp. Banka Is.	1710	gi|16357245|ref|NP_443343.1|	Percopsis transmontana	1789	gi|25057525|ref|NP_739696.1|	Physiculus japonicus
3736	gi|46095097|gb|AAS80084.1|	Ptyas korros	1423	gi|270267316|ref|YP_003331023.1|	Herwigia kreffti	1949	gi|148356944|dbj|BAF63156.1|	Pagellus bogaraveo	1719	gi|119360564|ref|YP_913468.1|	Pethia ticto	1790	gi|691326789|ref|YP_009059634.1|	Piaractus mesopotamicus
3737	gi|511261963|gb|AGN71486.1|	Ptychadena mascareniensis	1424	gi|722490635|ref|YP_009107700.1|	Hesperiphona vespertina	1951	gi|38018056|ref|NP_937943.1|	Pagrus auriga	1721	gi|322422672|ref|YP_004222237.1|	Petrocephalus microphthalmus	1805	gi|190349424|ref|YP_001974603.1|	Platichthys stellatus
3738	gi|651424778|ref|YP_009041198.1|	Ptychidio jordani	1428	gi|280978441|ref|YP_003345366.1|	Heteroconger hassi	1955	gi|401785401|gb|AFQ07132.1|	Pallidochromis tokolosh	1722	gi|408772808|ref|YP_006884003.1|	Petrochromis trewavasae	1806	gi|546144042|ref|YP_008593416.1|	Platycephalus indicus
3739	gi|669017677|ref|YP_009047860.1|	Ptychobarbus dipogon	1430	gi|517502084|ref|YP_008144656.1|	Heterodontus zebra	1957	gi|641452931|gb|AIA61041.1|	Pampus argenteus	1725	gi|25057211|ref|NP_740137.1|	Petroscirtes breviceps	1807	gi|533207179|ref|YP_008475572.1|	Microphysogobio longidorsalis
3744	gi|400130964|gb|AFP67665.1|	Ptyodactylus cf. hasselquistii	1432	gi|688074658|ref|YP_009059085.1|	Heteromycteris japonicus	1960	gi|54310701|ref|YP_133804.1|	Pangasianodon gigas	1726	gi|403531837|ref|YP_006666178.1|	Petrotilapia nigra	1810	gi|28882009|ref|NP_795818.1|	Platytroctes apus
3753	gi|55468897|emb|CAH60081.1|	Pungu maclareni	1433	gi|376322345|gb|AFB19647.1|	Heterophasia annectans	1961	gi|609253019|ref|YP_009024115.1|	Pangasius pangasius	1734	gi|108767349|ref|YP_636145.1|	Phenacobius mirabilis	1811	gi|13560365|ref|NP_112143.1|ND6_15633	Plecoglossus altivelis
3754	gi|161760598|ref|YP_001595573.1|	Puntigrus tetrazona	1434	gi|339906769|ref|YP_004734049.1|	Heteropneustes fossilis	1962	gi|119360717|ref|YP_913688.1|	Pangio anguillaris	1735	gi|29570666|ref|NP_818888.1|	Phenacogrammus interruptus	1813	gi|669026868|ref|YP_009048989.1|	Plectorhinchus cinctus
3777	gi|751935573|gb|AJG04028.1|	Pyrrhomyias cinnamomeus	1438	gi|584593777|ref|YP_009002419.1|	Heterotilapia buttikoferi	1966	gi|15451799|ref|NP_203723.1|	Pantodon buchholzi	1741	gi|25057916|ref|NP_740124.1|	Pholis crassispina	1814	gi|115531663|ref|YP_783994.1|	Plectropomus leopardus
3778	gi|354804729|gb|AER41278.1|	Pyrrhoplectes epauletta	1439	gi|322422458|ref|YP_004221883.1|	Heterotis niloticus	1971	gi|237869151|ref|YP_002907487.1|	Papyrocranus congoensis	1743	gi|426406180|ref|YP_007025876.1|	Phoxinus keumkang	1815	gi|71658118|ref|YP_272013.1|	Plesiobatis daviesi
3779	gi|629677956|gb|AHY87258.1|	Pyrrhula erythaca	1440	gi|813424809|ref|YP_009132346.1|	Hexagrammos lagocephalus	1972	gi|408772835|ref|YP_006884028.1|	Megalobrama terminalis	1750	gi|642277108|ref|YP_009034437.1|	Phycodurus eques	1816	gi|570700727|ref|YP_008994718.1|	Plesiomyzon baotingensis
3780	gi|339906617|ref|YP_004733486.1|	Python molurus molurus	1443	gi|343169797|gb|AEL97193.1|	Hexatrygon bickelli	1973	gi|658608852|ref|YP_009045831.1|	Paracanthobrama guichenoti	1755	gi|691326788|ref|YP_009059633.1|	Piaractus mesopotamicus	1824	gi|918020749|ref|YP_009163173.1|	Plotosus japonicus
3796	gi|62547402|gb|AAX86545.1|	Ramphastos ariel	1446	gi|289183071|ref|YP_003457064.1|	Himantolophus groenlandicus	1976	gi|546144024|ref|YP_008593401.1|	Parachanna insignis	1760	gi|339906359|ref|YP_004733156.1|	Pimelodus pictus	1833	gi|385720627|gb|AFI72586.1|	Poecilopsetta natalensis
3797	gi|224998851|gb|ACN78184.1|	Ramphocaenus melanurus	1447	gi|88910835|gb|ABD58724.1|	Himantopus mexicanus	1978	gi|813428727|ref|YP_009133174.1|	Parachromis managuensis	1767	gi|556506058|ref|YP_008758104.1|	Plagiognathops microlepis	1849	gi|470457335|ref|YP_007625482.1|	Polypterus weeksii
3798	gi|402236587|gb|AFQ38274.1|	Ramphocelus carbo	1448	gi|589144421|ref|YP_009003711.1|	Himantura granulata	1981	gi|280978457|ref|YP_003345381.1|	Paraconger notialis	1770	gi|256427150|ref|YP_003126924.1|	Platax orbicularis	1853	gi|546144453|ref|YP_008593754.1|	Pomatomus saltatrix
3799	gi|149729357|gb|ABR28201.1|	Ramphocinclus brachyurus	1449	gi|722490670|ref|YP_009107726.1|	Himatione sanguinea	1982	gi|393194215|gb|AFN07074.1|	Paracrossochilus vittatus	1773	gi|546144041|ref|YP_008593415.1|	Platycephalus indicus	1854	gi|62184506|ref|YP_220639.1|	Porichthys myriaster
3800	gi|683842687|gb|AIN42902.1|	Ramphodon naevius	1450	gi|13116548|ref|NP_076863.1|	Hime japonica	1986	gi|536191023|dbj|BAN81618.1|	Parahucho perryi	1779	gi|642276375|ref|YP_009033407.1|	Platysmacheilus exiguus	1855	gi|16357302|ref|NP_443396.1|ND6_15820	Poromitra oscitans
3801	gi|164613281|gb|ABY63869.1|	Ramphomicron microrhynchum	1451	gi|38018040|ref|NP_937928.1|	Hiodon alosoides	1989	gi|89257312|ref|YP_514745.1|	Parakneria cameronensis	1781	gi|28882008|ref|NP_795817.1|	Platytroctes apus	1863	gi|372291349|ref|YP_005088244.1|	Potamothrissa acutirostris
3819	gi|476409169|ref|YP_007627278.1|	Redunca arundinum	1454	gi|669017669|ref|YP_009047853.1|	Hippocampus barbouri	1990	gi|325126714|ref|YP_004285862.1|	Paralaubuca typus	1782	gi|133755345|ref|NP_112142.2|ND5_15633	Plecoglossus altivelis	1864	gi|568192445|ref|YP_008964939.1|	Potamotrygon motoro
3826	gi|237512123|gb|ACQ99753.1|	Remora australis	1455	gi|154090901|ref|YP_001403136.1|	Hippoglossus hippoglossus	1991	gi|9695369|ref|NP_037591.1|	Paralichthys olivaceus	1784	gi|669026867|ref|YP_009048988.1|	Plectorhinchus cinctus	1868	gi|685496855|ref|YP_009058282.1|	Premnas biaculeatus
3827	gi|237512105|gb|ACQ99744.1|	Remorina albescens	1456	gi|293652713|gb|ADE61210.1|	Hippolais icterina	1993	gi|221143494|ref|YP_002519507.1|	Paraluteres prionurus	1785	gi|594543246|gb|AHM02348.1|	Plectropomus leopardus	1870	gi|558603224|ref|YP_008815333.1|	Prionace glauca
3828	gi|49616776|ref|YP_044753.1|	Rena humilis	1460	gi|751247131|gb|AJF41542.1|	Hirundo rustica gutturalis	1996	gi|661345949|gb|AIE11279.1|	Paramisgurnus dabryanus ssp. DLY-2014	1787	gi|570700726|ref|YP_008994717.1|	Plesiomyzon baotingensis	1874	gi|635172124|ref|YP_009029985.1|	Pristiophorus japonicus
3829	gi|403532116|ref|YP_006666370.1|	Repomucenus curvicornis	1461	gi|339906194|ref|YP_004733002.1|	Histiopterus typus	1997	gi|221144508|ref|YP_002519595.1|	Paramonacanthus choirocephalus	1789	gi|336055656|ref|YP_004581481.1|	Pleuragramma antarctica	1875	gi|533207011|ref|YP_008475332.1|	Pristipomoides multidens
3830	gi|769829349|ref|YP_009128243.1|	Reticulitermes aculabialis	1463	gi|288908743|dbj|BAI77001.1|	Histrio histrio	1998	gi|322422767|ref|YP_004222557.1|	Paramormyrops gabonensis	1794	gi|338797597|dbj|BAK42508.1|	Plotosus japonicus	1876	gi|558603252|ref|YP_008815359.1|	Pristis clavata
3831	gi|558604075|ref|YP_008816187.1|	Retinia pseudotsugaicola	1465	gi|119360701|ref|YP_913660.1|	Pseudohomaloptera leonardi	2000	gi|589144437|ref|YP_009003726.1|	Paraneetroplus synspilus	1803	gi|545484851|gb|AGW32037.1|	Poecilia sulphuraria	1880	gi|222836329|ref|YP_002586840.1|	Procetichthys kreffti
3832	gi|28894782|ref|NP_795821.1|	Retropinna retropinna	1467	gi|699256892|ref|YP_009093633.1|	Homatula potanini	2004	gi|570700177|ref|YP_008993073.1|	Paraplagusia bilineata	1805	gi|385720626|gb|AFI72585.1|	Poecilopsetta natalensis	1881	gi|688074990|ref|YP_009059621.1|	Prochilodus lineatus
3833	gi|546144378|ref|YP_008593692.1|	Rexea nakamurai	1470	gi|529217482|ref|YP_008379184.1|	Hongeo koreana	2006	gi|157736267|ref|YP_001491301.1|	Parapristipoma trilineatum	1807	gi|322422658|ref|YP_004222224.1|	Pollachius pollachius	1891	gi|470235728|ref|YP_007626899.1|	Prosopium cylindraceum
3834	gi|380862806|gb|AFF18701.1|	Rhabdophis nuchalis	1471	gi|338797202|dbj|BAK42141.1|	Hoplias malabaricus	2007	gi|426406264|ref|YP_007026029.1|	Pararasbora moltrechti	1808	gi|317176786|dbj|BAJ54581.1|	Pollimyrus adspersus	1896	gi|443089307|dbj|BAM76476.1|	Protomyctophum arcticum
3835	gi|402245675|gb|AFQ41957.1|	Rhacodactylus auriculatus	1472	gi|426406192|ref|YP_007025887.1|	Hoplobatrachus rugulosus	2009	gi|118722313|ref|YP_908786.1|	Parargyrops edita	1813	gi|12248161|ref|NP_073674.1|	Polymixia japonica	1897	gi|669026700|ref|YP_009048807.1|	Protonibea diacanthus
3836	gi|68989191|ref|YP_254689.1|	Rhacophorus schlegelii	1473	gi|642277274|ref|YP_009034512.1|	Hoplolatilus cuniculus	2011	gi|349831835|gb|AEQ19359.1|	Parasinilabeo assimilis	1814	gi|749112414|ref|YP_009116612.1|	Polynemus paradiseus	1904	gi|517502150|ref|YP_008144932.1|	Psenes pellucidus
3837	gi|118738048|gb|ABL11155.1|	Rhadinophis frenatus	1474	gi|16357326|ref|NP_443587.1|	Hoplostethus japonicus	2013	gi|608608375|gb|AHW51931.1|	Parastromateus niger	1815	gi|41387108|gb|AAS01519.1|	Polyodon spathula	1905	gi|758185254|gb|AJO61350.1|	Psenopsis anomala
3838	gi|365768094|gb|AEW90608.1|	Rhaebo haematiticus	1475	gi|280978357|ref|YP_003345288.1|	Hoplunnis punctata	2014	gi|222834810|ref|YP_002586799.1|	Parataeniophorus gulosus	1822	gi|546144452|ref|YP_008593753.1|	Pomatomus saltatrix	1906	gi|46135670|ref|YP_003974.1|	Psephurus gladius
3847	gi|482678257|gb|AGK29772.1|	Rhincodon typus	1476	gi|333236355|ref|YP_004465261.1|	Horadandia atukorali	2015	gi|197311124|ref|YP_002154474.1|	Paratilapia polleni	1825	gi|16357301|ref|NP_443395.1|ND5_15820	Poromitra oscitans	1907	gi|686400468|dbj|BAP59001.1|	Psettodes cf. erumei MAC-2104
3848	gi|221145507|ref|YP_002519717.1|	Rhinecanthus aculeatus	1478	gi|685496977|ref|YP_009058431.1|	Howella brodiei	2016	gi|594448833|ref|YP_009019727.1|	Parazacco spilurus	1826	gi|449075569|gb|AGE83225.1|	Poropuntius bantamensis	1908	gi|608788193|ref|YP_009025033.1|	Pseudaesopia japonica
3849	gi|46095109|gb|AAS80090.1|	Rhinechis scalaris	1479	gi|345894304|ref|YP_004842212.1|	Hucho bleekeri	2017	gi|25057704|ref|NP_739941.1|	Parazen pacificus	1830	gi|372291149|ref|YP_005087900.1|	Potamalosa richmondia	1909	gi|221145671|ref|YP_002520020.1|	Pseudalutarius nasicornis
3850	gi|430796021|gb|AGA81000.1|	Rhinella ornata	1481	gi|598324340|ref|YP_009020916.1|	Huso dauricus	2019	gi|197311195|ref|YP_002154565.1|	Paretroplus maculatus	1833	gi|372291348|ref|YP_005088243.1|	Potamothrissa acutirostris	1911	gi|270155266|gb|ACZ62666.1|	Pseudaphritis urvillii
3851	gi|365266931|gb|AEW70380.1|	Rhinichthys atratulus	1483	gi|511261693|gb|AGN71237.1|	Hyalinobatrachium fleischmanni	2020	gi|517501812|ref|YP_008144507.1|	Pareuchiloglanis gracilicaudata	1841	gi|533207010|ref|YP_008475331.1|	Pristipomoides multidens	1912	gi|119360579|ref|YP_913768.1|	Pseudaspius leptocephalus
3852	gi|558603525|ref|YP_008815613.1|	Rhinobatos hynnicephalus	1491	gi|50254292|gb|AAT72255.1|	Hydrobates pelagicus	2021	gi|339906869|ref|YP_004734395.1|	Pareutropius debauwi	1847	gi|222836328|ref|YP_002586839.1|	Procetichthys kreffti	1913	gi|517501858|ref|YP_008144535.1|	Pseudecheneis sulcata
3853	gi|238632598|gb|ACR50852.1|	Rhinocheilus lecontei	1492	gi|299829097|ref|YP_003735112.1|	Hydrolagus lemures	2046	gi|119360605|ref|YP_913532.1|	Pelecus cultratus	1848	gi|688074989|ref|YP_009059620.1|	Prochilodus lineatus	1914	gi|517501834|ref|YP_008144522.1|	Pseudexostoma yunnanense
3854	gi|299829132|ref|YP_003735144.1|	Rhinochimaera pacifica	1493	gi|339906635|ref|YP_004733505.1|	Hydrolycus scomberoides	2047	gi|370989640|dbj|BAL43930.1|	Pellona ditchela	1851	gi|197935807|ref|YP_002213576.1|	Procypris rabaudi	1915	gi|308745924|ref|YP_003934412.1|	Leiocassis longirostris
3855	gi|372013421|gb|AEX66142.1|	Rhinoclemmys punctularia	1497	gi|45511366|gb|AAS67223.1|	Hydrornis guajana	2048	gi|148922806|ref|YP_001293836.1|	Odaxothrissa vittata	1855	gi|546144200|ref|YP_008593545.1|	Promethichthys prometheus	1916	gi|221145489|ref|YP_002519701.1|	Pseudobalistes flavimarginatus
3856	gi|511261977|gb|AGN71499.1|	Rhinoderma darwinii	1500	gi|55583434|ref|YP_138273.1|	Hyla chinensis	2057	gi|749112427|ref|YP_009116624.1|	Pempheris schwenkii	1857	gi|470235713|ref|YP_007626885.1|	Prosopium williamsoni	1917	gi|558603759|ref|YP_008815836.1|	Pseudobrama simoni
3857	gi|669017719|ref|YP_009047899.1|	Rhinogobio cylindricus	1502	gi|588295415|gb|AHK23204.1|	Hylexetastes perrotii	2072	gi|404333719|ref|YP_006702533.1|	Percocypris pingi	1858	gi|344179018|dbj|BAK64136.1|	Protanguilla palau	1923	gi|284794656|ref|YP_003412015.1|	Pseudogobio esocinus
3858	gi|328797586|gb|AEB40819.1|	Rhinogobiops nicholsii	1503	gi|685497225|ref|YP_009058663.1|	Hyliota flavigaster	2073	gi|16357244|ref|NP_443342.1|	Percopsis transmontana	1862	gi|443089306|dbj|BAM76475.1|	Protomyctophum arcticum	1924	gi|533207109|ref|YP_008475507.1|	Pseudogobius javanicus
3859	gi|556505775|ref|YP_008757847.1|	Rhinogobius giurinus	1508	gi|157098355|gb|ABV23424.1|	Hylopezus berlepschi	2088	gi|310788916|gb|ADP24461.1|	Pethia nigrofasciata	1868	gi|517502149|ref|YP_008144931.1|	Psenes pellucidus	1925	gi|669026882|ref|YP_009049002.1|	Pseudogyrinocheilus prochilus
3860	gi|386800939|ref|YP_006303587.1|	Rhinomugil nasutus	1509	gi|14581582|gb|AAK50198.1|	Hylophilus ochraceiceps viridior	2090	gi|322422671|ref|YP_004222236.1|	Petrocephalus microphthalmus	1869	gi|758185253|gb|AJO61349.1|	Psenopsis anomala	1926	gi|456351560|ref|YP_007507226.1|	Pseudohemiculter dispar
3888	gi|62736629|gb|AAX97618.1|	Rhyacotriton variegatus	1510	gi|157098357|gb|ABV23425.1|	Hylophylax naevioides	2112	gi|108767348|ref|YP_636144.1|	Phenacobius mirabilis	1870	gi|46135669|ref|YP_003973.1|	Psephurus gladius	1928	gi|170292913|gb|ACB12497.1|	Pseudolabrus sieboldi
3889	gi|289182995|ref|YP_003456993.1|	Rhynchactis macrothrix	1512	gi|383174806|gb|AFG70786.1|	Hymenops perspicillatus	2113	gi|29570665|ref|NP_818887.1|	Phenacogrammus interruptus	1871	gi|686400467|dbj|BAP59000.1|	Psettodes cf. erumei MAC-2104	1929	gi|459627021|ref|YP_007517094.1|	Pseudolaubuca engraulis
3890	gi|343169996|gb|AEL97376.1|	Rhynchobatus djiddensis	1513	gi|139935978|ref|YP_001129523.1|	Hynobius arisanensis	2126	gi|426406179|ref|YP_007025875.1|	Phoxinus keumkang	1875	gi|119360578|ref|YP_913767.1|	Pseudaspius leptocephalus	1937	gi|813559140|ref|YP_009131122.1|	Pseudoplatystoma corruscans
3891	gi|83031461|gb|ABB96909.1|	Rhynchocyclus olivaceus	1514	gi|119360300|ref|YP_913699.1|	Hypentelium nigricans	2127	gi|89257228|ref|YP_514758.1|	Phractolaemus ansorgii	1876	gi|517501857|ref|YP_008144534.1|	Pseudecheneis sulcata	1938	gi|16357400|ref|NP_443448.1|	Kareius bicoloratus
3892	gi|523500652|gb|AGQ45992.1|	Rhynchocypris cf. lagowskii CF-2013	1516	gi|372291104|ref|YP_005087858.1|	Hyperlophus vittatus	2135	gi|642277107|ref|YP_009034436.1|	Phycodurus eques	1877	gi|517501833|ref|YP_008144521.1|	Pseudexostoma yunnanense	1940	gi|197253945|ref|YP_002149689.1|	Pseudopungtungia nigra
3893	gi|38373028|gb|AAR18873.1|	Rhynchoedura ornata	1517	gi|256427340|ref|YP_003127101.1|	Hyperoglyphe japonica	2141	gi|25057523|ref|NP_739694.1|	Physiculus japonicus	1878	gi|556506240|ref|YP_008758391.1|	Pseudobagrus albomarginatus	1941	gi|119360411|ref|YP_913560.1|	Pseudorasbora pumila
3894	gi|64500816|gb|AAY41606.1|	Rhynchogale melleri	1518	gi|511261734|gb|AGN71275.1|	Hyperolius ocellatus	2144	gi|691326787|ref|YP_009059632.1|	Piaractus mesopotamicus	1880	gi|558603758|ref|YP_008815835.1|	Pseudobrama simoni	1947	gi|556506367|ref|YP_008758509.1|	Pseudotriakis microdon
3895	gi|256427211|ref|YP_003126980.1|	Rhynchopelates oxyrhynchus	1519	gi|317176643|dbj|BAJ54448.1|	Hyperopisus bebe	2150	gi|339906358|ref|YP_004733155.1|	Pimelodus pictus	1886	gi|386276404|gb|AFJ03990.1|	Pseudogastromyzon cheni	1948	gi|806392116|dbj|BAR45847.1|	Pseudotrichonotus altivelis
3896	gi|156072489|gb|ABU45560.1|	Calcarius mccownii	1521	gi|25057355|ref|NP_739809.1|	Hypoatherina tsurugae	2157	gi|556506057|ref|YP_008758103.1|	Plagiognathops microlepis	1887	gi|284794655|ref|YP_003412014.1|	Pseudogobio esocinus	1949	gi|403531909|ref|YP_006666205.1|	Pseudotropheus crabro
3897	gi|169787771|gb|ACA80287.1|	Rhynchopsitta pachyrhyncha	1523	gi|157098361|gb|ABV23427.1|	Hypocnemis cantator	2166	gi|992329523|ref|YP_009227937.1|	Platypharodon extremus	1888	gi|533207108|ref|YP_008475506.1|	Pseudogobius javanicus	1954	gi|546144138|ref|YP_008593494.1|	Pteraclis aesticola
3942	gi|62736518|gb|AAX97574.1|	Salamandrella keyserlingii	1524	gi|157098363|gb|ABV23428.1|	Hypocnemoides maculicauda	2171	gi|642276374|ref|YP_009033406.1|	Platysmacheilus exiguus	1889	gi|669026881|ref|YP_009049001.1|	Pseudogyrinocheilus prochilus	1955	gi|164421111|ref|YP_001648516.1|	Pteragogus flagellifer
3943	gi|62736665|gb|AAX97645.1|	Salamandrina terdigitata	1526	gi|220900350|gb|ACL82375.1|	Hypocryptadius cinnamomeus	2174	gi|28882007|ref|NP_795816.1|	Platytroctes apus	1890	gi|456351559|ref|YP_007507225.1|	Pseudohemiculter dispar	1957	gi|25057877|ref|NP_740099.1|	Pterocaesio tile
3944	gi|28894754|ref|NP_795834.1|	Salangichthys microdon	1528	gi|157098365|gb|ABV23429.1|	Hypoedaleus guttatus	2175	gi|157056663|gb|ABV02259.1|	Plecoglossus altivelis	1892	gi|126215430|ref|YP_001054903.1|	Pseudolabrus sieboldi	1958	gi|821318495|ref|YP_009139631.1|	Pterocryptis cochinchinensis
3966	gi|372292091|ref|YP_005089301.1|	Sardinella albella	1529	gi|555945748|gb|AGZ18988.1|	Hypogeophis rostratus	2180	gi|570700725|ref|YP_008994716.1|	Plesiomyzon baotingensis	1893	gi|459627020|ref|YP_007517093.1|	Pseudolaubuca engraulis	1959	gi|699256564|ref|YP_009092394.1|	Pterois volitans
3967	gi|25057675|ref|NP_739920.1|	Sargocentron rubrum	1530	gi|359300706|gb|AEV22017.1|	Hypogramma hypogrammicum	2187	gi|338797596|dbj|BAK42507.1|	Plotosus japonicus	1900	gi|813559139|ref|YP_009131121.1|	Pseudoplatystoma corruscans	1964	gi|45439423|ref|NP_990974.1|	Pterothrissus gissu
3968	gi|60546274|gb|AAX23206.1|	Pharyngochromis acuticeps	1533	gi|326536015|ref|YP_004300453.1|	Hypomesus nipponensis	2200	gi|322422657|ref|YP_004222223.1|	Pollachius pollachius	1902	gi|317134187|ref|YP_004123439.1|	Pseudopungtungia tenuicorpus	1965	gi|339506183|ref|YP_004717844.1|	Pterygoplichthys disjunctivus
3969	gi|93211419|gb|ABF01104.1|	Hartlaubius auratus	1535	gi|288903430|ref|YP_003434150.1|	Hypoplectrus gemma	2202	gi|317176785|dbj|BAJ54580.1|	Pollimyrus adspersus	1903	gi|528748852|gb|AGS43541.1|	Pseudorasbora elongata	1970	gi|560877988|ref|YP_008854938.1|	Labiobarbus ocellatus
3978	gi|557164209|gb|AGZ91311.1|	Saurogobio dabryi	1536	gi|25057413|ref|NP_739991.1|	Hypoptychus dybowskii	2207	gi|12248160|ref|NP_073673.1|	Polymixia japonica	1909	gi|806392115|dbj|BAR45846.1|	Pseudotrichonotus altivelis	1971	gi|669017687|ref|YP_009047870.1|	Ptychobarbus dipogon
3979	gi|3603154|gb|AAC62304.1|	Sauromalus ater	1537	gi|197311221|ref|YP_002154511.1|	Hyporhamphus sajori	2209	gi|41387107|gb|AAS01518.1|	Polyodon spathula	1910	gi|403531908|ref|YP_006666204.1|	Pseudotropheus crabro	1973	gi|288908951|dbj|BAI77194.1|	Puck pinnata
3980	gi|629677972|gb|AHY87266.1|	Saxicola caprata	1538	gi|435857270|ref|YP_007317687.1|	Hyporthodus octofasciatus	2212	gi|470457333|ref|YP_007625480.1|	Polypterus weeksii	1911	gi|198400386|ref|YP_002221338.1|	Psilorhynchus homaloptera	1977	gi|317097501|ref|YP_004123715.1|	Pungitius kaibarae
3981	gi|295001897|gb|ADF58917.1|	Saxicoloides fulicatus	1539	gi|372001525|gb|AEX65962.1|	Hypositta corallirostris	2222	gi|1088482188|ref|YP_009312018.1|	Poropuntius bantamensis	1913	gi|546144137|ref|YP_008593493.1|	Pteraclis aesticola	1978	gi|119360425|ref|YP_913547.1|	Pungtungia herzi
3982	gi|18251324|gb|AAL65957.1|AF447638_1	Sayornis nigricans semiatra	1540	gi|197311165|ref|YP_002154446.1|	Hypselecara temporalis	2226	gi|372291148|ref|YP_005087899.1|	Potamalosa richmondia	1915	gi|546144512|ref|YP_008593805.1|	Pterapogon kauderni	1979	gi|161760608|ref|YP_001595583.1|	Puntigrus tetrazona
3983	gi|25057803|ref|NP_740024.1|	Scalicus amiscus	1543	gi|51572558|gb|AAU07779.1|	Hypsipetes parvirostris parvirostris	2230	gi|372291623|ref|YP_005088508.1|	Potamothrissa obtusirostris	1916	gi|25057876|ref|NP_740098.1|	Pterocaesio tile	1980	gi|558603815|ref|YP_008815888.1|	Pethia conchonius
3984	gi|408772462|ref|YP_006883668.1|	Scaphiodonichthys acanthopterus	1544	gi|238631090|gb|ACR50290.1|	Hypsypops rubicundus	2255	gi|688074988|ref|YP_009059619.1|	Prochilodus lineatus	1918	gi|821318498|ref|YP_009139630.1|	Pterocryptis cochinchinensis	1997	gi|507473334|gb|AGM47744.1|	Rachycentron canadum
3985	gi|511262005|gb|AGN71525.1|	Scaphiophryne madagascariensis	1547	gi|108767360|ref|YP_636090.1|	Iberochondrostoma lemmingii	2258	gi|197935806|ref|YP_002213575.1|	Procypris rabaudi	1919	gi|674840565|ref|YP_009054406.1|	Pterois miles	2000	gi|333236401|ref|YP_004465304.1|	Raiamas guttatus
4000	gi|194499926|gb|ACF75275.1|	Schistochlamys melanopis	1551	gi|594448643|ref|YP_009019408.1|	Ichthyaetus relictus	2266	gi|470235712|ref|YP_007626884.1|	Prosopium williamsoni	1922	gi|761546263|ref|YP_009122472.1|	Pterophyllum scalare	2001	gi|529217499|ref|YP_008379201.1|	Raja rhina
4001	gi|383874588|gb|AFH56106.1|	Schistocichla leucostigma	1552	gi|339511167|ref|YP_004717905.1|	Ichthyborus sp. NM-2010	2269	gi|344179017|dbj|BAK64135.1|	Protanguilla palau	1924	gi|45439422|ref|NP_990973.1|	Pterothrissus gissu	2020	gi|403532126|ref|YP_006666380.1|	Repomucenus curvicornis
4003	gi|239997651|gb|ACS37158.1|	Schistometopum thomense	1553	gi|722489848|ref|YP_009106934.1|	Ichthyomyzon fossor	2274	gi|443089305|dbj|BAM76474.1|	Protomyctophum arcticum	1925	gi|339506182|ref|YP_004717843.1|	Pterygoplichthys disjunctivus	2022	gi|28894792|ref|NP_795831.1|	Retropinna retropinna
4004	gi|119360751|ref|YP_913732.1|	Schistura balteata	1554	gi|52550947|ref|YP_089584.1|	Ichthyophis glutinosus	2279	gi|426406362|ref|YP_007026208.1|	Neosalanx taihuensis	1936	gi|119360424|ref|YP_913546.1|	Pungtungia herzi	2023	gi|546144388|ref|YP_008593702.1|	Rexea nakamurai
4005	gi|355342360|gb|AER58865.1|	Schizoeaca coryi	1555	gi|542132553|dbj|BAN83588.1|	Icichthys lockingtoni	2283	gi|511348998|ref|YP_008082917.1|	Psenopsis anomala	1938	gi|310788706|gb|ADP24349.1|	Puntioplites falcifer	2026	gi|403532038|ref|YP_006666257.1|	Rhamphochromis esox
4006	gi|558604090|ref|YP_008816201.1|	Schizopyge niger	1556	gi|542132189|dbj|BAN83250.1|	Icosteus aenigmaticus	2284	gi|46135668|ref|YP_003972.1|	Psephurus gladius	1944	gi|339906912|ref|YP_004734435.1|	Pygocentrus nattereri	2028	gi|584593627|ref|YP_009002144.1|	Rhincodon typus
4007	gi|745748834|gb|AJD22321.1|	Schizopygopsis kialingensis	1557	gi|19807662|ref|NP_612132.1|	Ictalurus punctatus	2289	gi|119360577|ref|YP_913766.1|	Pseudaspius leptocephalus	1950	gi|280978052|ref|YP_003345005.1|	Pythonichthys microphthalmus	2029	gi|221145517|ref|YP_002519727.1|	Rhinecanthus aculeatus
4008	gi|386800526|ref|YP_006303198.1|	Schizothorax biddulphi	1558	gi|407028102|gb|AFS65861.1|	Icterus mesomelas	2290	gi|517501856|ref|YP_008144533.1|	Pseudecheneis sulcata	1954	gi|507473333|gb|AGM47743.1|	Rachycentron canadum	2030	gi|558603535|ref|YP_008815623.1|	Rhinobatos hynnicephalus
4009	gi|533206444|ref|YP_008474792.1|	Schoeniclus aureolus	1560	gi|255506432|ref|YP_003097184.1|	Ictiobus bubalus	2292	gi|517501832|ref|YP_008144520.1|	Pseudexostoma yunnanense	1963	gi|89257243|ref|YP_514694.1|	Ranzania laevis	2031	gi|299829142|ref|YP_003735154.1|	Rhinochimaera pacifica
4010	gi|355342376|gb|AER58873.1|	Schoeniophylax phryganophilus	1564	gi|16357116|ref|NP_443483.1|	Ijimaia dofleini	2293	gi|556506239|ref|YP_008758390.1|	Pseudobagrus albomarginatus	1977	gi|28894791|ref|NP_795830.1|	Retropinna retropinna	2034	gi|669017729|ref|YP_009047909.1|	Rhinogobio cylindricus
4011	gi|60546210|gb|AAX23174.1|	Haplochromis sp. 'Kisangani'	1565	gi|148922762|ref|YP_001293756.1|	Ilisha africana	2295	gi|558603757|ref|YP_008815834.1|	Pseudobrama simoni	1978	gi|546144387|ref|YP_008593701.1|	Rexea nakamurai	2042	gi|729056206|gb|AIZ03116.1|	Rhinoptera steindachneri
4012	gi|338797350|dbj|BAK42278.1|	Ariopsis seemanni	1566	gi|193882320|gb|ACF25837.1|	Illadopsis cleaveri	2301	gi|296905346|gb|ADH84037.1|	Pseudogastromyzon fasciatus	1980	gi|403532037|ref|YP_006666256.1|	Rhamphochromis esox	2043	gi|198447341|ref|YP_002221352.1|	Rhodeus ocellatus
4022	gi|327242603|gb|AEA41039.1|	Sclerurus albigularis	1569	gi|45388037|ref|NP_991087.1|	Synaphobranchus kaupii	2302	gi|284794654|ref|YP_003412013.1|	Pseudogobio esocinus	1988	gi|669017728|ref|YP_009047908.1|	Rhinogobio cylindricus	2046	gi|25057240|ref|NP_740177.1|	Rhyacichthys aspro
4030	gi|283767207|ref|YP_003377674.1|	Scomber australasicus	1573	gi|321149847|gb|ADW66072.1|	Indicator maculatus	2304	gi|669026880|ref|YP_009049000.1|	Pseudogyrinocheilus prochilus	1990	gi|280978178|ref|YP_003345122.1|	Rhinomuraena quaesita	2047	gi|289183005|ref|YP_003457003.1|	Rhynchactis macrothrix
4031	gi|5531789|gb|AAD44464.1|AF076130_1	Scomberomorus brasiliensis	1574	gi|25057775|ref|NP_740004.1|	Indostomus paradoxus	2305	gi|456351558|ref|YP_007507224.1|	Pseudohemiculter dispar	1997	gi|146142455|gb|ABQ01709.1|	Rhodeus uyekii	2048	gi|1002161215|ref|YP_009231337.1|	Phoxinus semotilus
4032	gi|542132631|dbj|BAN83660.1|	Scombrolabrax heterolepis	1575	gi|84488644|ref|YP_448836.1|	Indotestudo elongata	2308	gi|459627019|ref|YP_007517092.1|	Pseudolaubuca engraulis	2002	gi|523500661|gb|AGQ46001.1|	Rhynchocypris cf. lagowskii CF-2013	2049	gi|256427221|ref|YP_003126990.1|	Rhynchopelates oxyrhynchus
4033	gi|817530325|ref|YP_009136872.1|	Scombrops boops	1577	gi|589144238|ref|YP_009003542.1|	Indotyphlus maharashtraensis	2317	gi|813559138|ref|YP_009131120.1|	Pseudoplatystoma corruscans	2003	gi|256427220|ref|YP_003126989.1|	Rhynchopelates oxyrhynchus	2053	gi|269994316|dbj|BAI50308.1|	Rinoctes nasutus
4056	gi|164613285|gb|ABY63871.1|	Selasphorus flammula	1579	gi|45511384|gb|AAS67232.1|	Iodopleura isabellae	2319	gi|317134186|ref|YP_004123438.1|	Pseudopungtungia tenuicorpus	2008	gi|269994315|dbj|BAI50307.1|	Rinoctes nasutus	2054	gi|575669718|ref|YP_009000501.1|	Rita rita
4056	gi|683842701|gb|AIN42909.1|	Selasphorus flammula	1580	gi|89212986|gb|ABD63963.1|	Iole charlottae	2320	gi|525341166|ref|YP_008239375.1|	Pseudorasbora elongata	2012	gi|280978500|ref|YP_003345421.1|	Robinsia catherinae	2055	gi|280978501|ref|YP_003345422.1|	Robinsia catherinae
4057	gi|329756080|gb|AEC04513.1|	Selenidera gouldii	1581	gi|806392014|dbj|BAR45752.1|	Ipnops sp. auip01	2322	gi|546143618|ref|YP_008592424.1|	Pseudorhombus cinnamoneus	2013	gi|560877715|ref|YP_008854682.1|	Romanogobio tenuicorpus	2056	gi|560877716|ref|YP_008854683.1|	Romanogobio tenuicorpus
4058	gi|813429096|ref|YP_009133179.1|	Selenotoca multifasciata	1583	gi|407180237|gb|AFT63188.1|	Irena puella tweeddalei	2327	gi|806392114|dbj|BAR45845.1|	Pseudotrichonotus altivelis	2014	gi|16357062|ref|NP_443577.1|ND5_15834	Rondeletia loricata	2057	gi|16357063|ref|NP_443578.1|ND6_15834	Rondeletia loricata
4071	gi|402236617|gb|AFQ38289.1|	Sericossypha albocristata	1584	gi|119360519|ref|YP_913582.1|	Ischikauia steenackeri	2330	gi|198400385|ref|YP_002221337.1|	Psilorhynchus homaloptera	2022	gi|546144230|ref|YP_008593571.1|	Ruvettus pretiosus	2061	gi|221143426|ref|YP_002519444.1|	Rudarius ercodes
4072	gi|629677998|gb|AHY87279.1|	Serilophus lunatus	1585	gi|317176657|dbj|BAJ54461.1|	Isichthys henryi	2338	gi|821318507|ref|YP_009139629.1|	Pterocryptis cochinchinensis	2026	gi|39841626|ref|NP_950214.1|	Saccopharynx lavenbergi	2070	gi|39841627|ref|NP_950215.1|	Saccopharynx lavenbergi
4073	gi|722490555|ref|YP_009107629.1|	Serinus albogularis	1586	gi|197311644|ref|YP_002154576.1|	Iso hawaiiensis	2344	gi|45439421|ref|NP_990972.1|	Pterothrissus gissu	2027	gi|192288430|ref|YP_001994350.1|	Sagamichthys abei	2071	gi|192288431|ref|YP_001994351.1|	Sagamichthys abei
4074	gi|375267165|ref|YP_005255190.1|	Seriola dumerili	1591	gi|229918839|ref|YP_002887501.1|	Istiompax indica	2345	gi|339506181|ref|YP_004717842.1|	Pterygoplichthys disjunctivus	2036	gi|28894763|ref|NP_795843.1|	Salangichthys microdon	2083	gi|62184464|ref|YP_220613.1|	Salanx ariakensis
4075	gi|722491598|ref|YP_009109334.1|	Seriolella porosa	1592	gi|229918853|ref|YP_002887514.1|	Istiophorus platypterus	2349	gi|651424786|ref|YP_009041206.1|	Ptychidio jordani	2037	gi|62184463|ref|YP_220612.1|	Salanx ariakensis	2084	gi|25057936|ref|NP_740151.1|	Salarias fasciatus
4076	gi|157780538|gb|ABV71848.1|	Serpophaga cinerea	1593	gi|391223858|ref|YP_006460050.1|	Ithaginis cruentus	2350	gi|669017685|ref|YP_009047868.1|	Ptychobarbus dipogon	2038	gi|25057935|ref|NP_740150.1|	Salarias fasciatus	2085	gi|333236429|ref|YP_004465330.1|	Salmostoma bacalia
4077	gi|407729322|gb|AFU24491.1|	Serranochromis altus	1594	gi|317176671|dbj|BAJ54474.1|	Ivindomyrus marchei	2358	gi|523500832|gb|AGQ46156.1|	Pungtungia herzi	2040	gi|585866272|gb|AHJ59865.1|	Salvelinus leucomaenis	2086	gi|669026840|ref|YP_009048963.1|	Salvelinus curilus
4078	gi|280978407|ref|YP_003345334.1|	Serrivomer beanii	1595	gi|733386515|ref|YP_009111997.1|	Ixobrychus sinensis	2359	gi|161760606|ref|YP_001595581.1|	Puntigrus tetrazona	2041	gi|733386253|ref|YP_009111437.1|	Samaris cristatus	2087	gi|733386254|ref|YP_009111438.1|	Samaris cristatus
4079	gi|339906832|ref|YP_004734360.1|	Sesamia inferens	1597	gi|293652709|gb|ADE61208.1|	Ixonotus guttatus	2360	gi|310788890|gb|ADP24448.1|	Puntioplites falcifer	2042	gi|651424315|ref|YP_009040471.1|	Samariscus latus	2088	gi|651424316|ref|YP_009040472.1|	Samariscus latus
4080	gi|299758219|dbj|BAJ09891.1|	Setipinna melanochir	1598	gi|264669327|gb|ACY72124.1|	Ixos everetti catarmanensis	2361	gi|310788894|gb|ADP24450.1|	Puntius titteya	2044	gi|761546233|ref|YP_009122447.1|	Sander lucioperca	2089	gi|511348825|ref|YP_008082506.1|	Sander canadensis
4081	gi|666876890|gb|AIG23618.1|	Setonix brachyurus	1599	gi|376322491|gb|AFB19720.1|	Jabouilleia danjoui	2366	gi|339906911|ref|YP_004734434.1|	Pygocentrus nattereri	2046	gi|560877806|ref|YP_008854769.1|	Sarcocheilichthys lacustris	2091	gi|29570709|ref|NP_818824.1|	Sarcocheilichthys variegatus microoculus
4082	gi|8037947|gb|AAF71548.1|AF256492_1	Setophaga adelaidae	1600	gi|628972816|ref|YP_009028551.1|	Jacana jacana	2373	gi|280978051|ref|YP_003345004.1|	Pythonichthys microphthalmus	2049	gi|148922555|ref|YP_001293863.1|	Sardina pilchardus	2095	gi|25057685|ref|NP_739930.1|	Sargocentron rubrum
4083	gi|89213160|gb|ABD64023.1|	Setornis criniger	1602	gi|62184446|ref|YP_220596.1|	Jenkinsia lamprotaenia	2378	gi|200004013|ref|YP_002221522.1|	Rachycentron canadum	2050	gi|372292100|ref|YP_005089310.1|	Sardinella albella	2096	gi|334362126|ref|YP_004564178.1|	Sarotherodon melanotheron
4084	gi|333236223|ref|YP_004465051.1|	Sewellia lineolata	1603	gi|669032115|ref|YP_009049125.1|	Jinshaia sinensis	2381	gi|333236399|ref|YP_004465302.1|	Raiamas guttatus	2051	gi|25057684|ref|NP_739929.1|	Sargocentron rubrum	2098	gi|608788290|ref|YP_009025124.1|	Saurida microlepis
4085	gi|317452965|emb|CBB90291.1|	Sheppardia aequatorialis	1604	gi|482651350|ref|YP_007890849.1|	Johnius grypotus	2394	gi|156186491|gb|ABU55490.1|	Rasbora argyrotaenia	2052	gi|334362125|ref|YP_004564177.1|	Sarotherodon melanotheron	2099	gi|533207123|ref|YP_008475520.1|	Saurogobio dumerili
4086	gi|49616762|ref|YP_044727.1|	Shinisaurus crocodilurus	1605	gi|209886891|ref|YP_002290747.1|	Jordanella floridae	2398	gi|349831831|gb|AEQ19357.1|	Rectoris posehensis	2056	gi|533207122|ref|YP_008475519.1|	Saurogobio dumerili	2101	gi|25057813|ref|NP_740034.1|	Scalicus amiscus
4087	gi|192293796|ref|YP_001994381.1|	Shinkaia crosnieri	1606	gi|340549255|gb|AEK53087.1|	Joturus pichardi	2407	gi|28894790|ref|NP_795829.1|	Retropinna retropinna	2059	gi|25057812|ref|NP_740033.1|	Scalicus amiscus	2102	gi|408772472|ref|YP_006883678.1|	Scaphiodonichthys acanthopterus
4088	gi|517501956|ref|YP_008144589.1|	Shirakiacris shirakii	1610	gi|193882390|gb|ACF25872.1|	Kakamega poliothorax	2420	gi|669017727|ref|YP_009047907.1|	Rhinogobio cylindricus	2060	gi|408772471|ref|YP_006883677.1|	Scaphiodonichthys acanthopterus	2105	gi|25057450|ref|NP_740255.1|	Scaphirhynchus cf. albus
4089	gi|58618544|gb|AAW80770.1|	Sialia currucoides	1611	gi|546144150|ref|YP_008593503.1|	Kali indica	2423	gi|386800947|ref|YP_006303595.1|	Rhinomugil nasutus	2063	gi|25057449|ref|NP_740254.1|	Scaphirhynchus cf. albus	2106	gi|386800746|ref|YP_006303403.1|	Scartelaos histophorus
4090	gi|258649615|ref|YP_003204926.1|	Sialis hamata	1613	gi|435857134|ref|YP_007317648.1|	Kaloula borealis	2424	gi|280978177|ref|YP_003345121.1|	Rhinomuraena quaesita	2065	gi|386800745|ref|YP_006303402.1|	Scartelaos histophorus	2113	gi|119360761|ref|YP_913742.1|	Schistura balteata
4091	gi|291612374|ref|YP_003540800.1|	Sibon nebulatus	1615	gi|16357396|ref|NP_443444.1|	Kareius bicoloratus	2437	gi|523500660|gb|AGQ46000.1|	Rhynchocypris cf. lagowskii CF-2013	2066	gi|221143481|ref|YP_002519495.1|	Scarus forsteni	2114	gi|558604099|ref|YP_008816211.1|	Schizopyge niger
4092	gi|410945878|gb|AFV94676.1|	Sibynophis bistrigatus	1617	gi|197311179|ref|YP_002154459.1|	Ptychochromoides katria	2443	gi|269994314|dbj|BAI50306.1|	Rinoctes nasutus	2072	gi|296905338|gb|ADH84032.1|	Schistura fasciolata	2115	gi|745748801|gb|AJD22291.1|	Gymnocypris eckloni chilianensis
4093	gi|402236619|gb|AFQ38290.1|	Sicalis citrina	1618	gi|281428624|gb|ADA69881.1|	Katsuwonus pelamis	2446	gi|575669716|ref|YP_009000499.1|	Rita rita	2077	gi|338797359|dbj|BAK42287.1|	Ariopsis seemanni	2116	gi|452849445|ref|YP_007475104.1|	Schizothorax macropogon
4094	gi|386800953|ref|YP_006303600.1|	Sicamugil cascasia	1619	gi|280978133|ref|YP_003345080.1|	Kaupichthys hyoproroides	2447	gi|280978499|ref|YP_003345420.1|	Robinsia catherinae	2078	gi|375267132|ref|YP_005255160.1|	Sciaenops ocellatus	2118	gi|338797360|dbj|BAK42288.1|	Ariopsis seemanni
4095	gi|296178595|dbj|BAJ07681.1|	Sicydium crenilabrum	1620	gi|220900362|gb|ACL82381.1|	Kenopia striata	2448	gi|560877714|ref|YP_008854681.1|	Romanogobio tenuicorpus	2081	gi|66276097|ref|YP_238291.1|	Scleropages formosus	2119	gi|375267133|ref|YP_005255161.1|	Sciaenops ocellatus
4096	gi|408772967|ref|YP_006884150.1|	Sicyopterus japonicus	1621	gi|157738567|ref|YP_001491390.1|	Kentrocapros aculeatus	2464	gi|39841632|ref|NP_950220.1|	Saccopharynx lavenbergi	2086	gi|283767216|ref|YP_003377683.1|	Scomber australasicus	2123	gi|221143454|ref|YP_002519470.1|	Scobinichthys granulatus
4097	gi|148922672|ref|YP_001293461.1|	Siganus fuscescens	1622	gi|827045847|ref|YP_009142170.1|	Kichulchoia multifasciata	2465	gi|192288429|ref|YP_001994349.1|	Sagamichthys abei	2087	gi|511347891|ref|YP_008080821.1|	Scomberomorus semifasciatus	2125	gi|391224116|ref|YP_006460416.1|	Scoliodon macrorhynchos
4098	gi|215788964|gb|ACJ69430.1|	Sigara septemlineata	1624	gi|308745814|ref|YP_003934230.1|	Kinosternon leucostomum	2468	gi|403532094|ref|YP_006666365.1|	Sahyadria chalakkudiensis	2088	gi|542132640|dbj|BAN83669.1|	Scombrolabrax heterolepis	2127	gi|283767189|ref|YP_003377658.1|	Scomber japonicus
4099	gi|10803740|ref|NP_066556.1|	Sigmops gracilis	1627	gi|89257296|ref|YP_514585.1|	Kneria sp. SL-2004	2474	gi|28894762|ref|NP_795842.1|	Salangichthys microdon	2089	gi|820687713|dbj|BAR64827.2|	Scombrops boops	2128	gi|511347892|ref|YP_008080822.1|	Scomberomorus semifasciatus
4100	gi|224988187|gb|ACN75838.1|	Signigobius biocellatus	1628	gi|383174808|gb|AFG70787.1|	Knipolegus aterrimus	2475	gi|62184462|ref|YP_220611.1|	Salanx ariakensis	2090	gi|806392045|dbj|BAR45781.1|	Scopelarchoides danae	2129	gi|542132641|dbj|BAN83670.1|	Scombrolabrax heterolepis
4101	gi|396586410|gb|AFN88539.1|	Sillago chondropus	1630	gi|372291569|ref|YP_005088458.1|	Konosirus punctatus	2476	gi|25057934|ref|NP_740149.1|	Salarias fasciatus	2091	gi|806392031|dbj|BAR45768.1|	Scopelarchus sp.	2130	gi|817530335|ref|YP_009136882.1|	Scombrops boops
4102	gi|340748059|gb|AEK66774.1|	Silurus asotus	1631	gi|339906370|ref|YP_004733166.1|	Koreocobitis naktongensis	2478	gi|333236427|ref|YP_004465328.1|	Salmostoma bacalia	2092	gi|442769924|ref|YP_007374993.1|	Scopelengys tristis	2131	gi|806392046|dbj|BAR45782.1|	Scopelarchoides danae
4103	gi|328728157|gb|AEB39265.1|	Silverstoneia flotator	1632	gi|354804841|gb|AER41334.1|	Kozlowia roborowskii	2480	gi|585866257|gb|AHJ59851.1|	Salvelinus leucomaenis	2093	gi|16357287|ref|NP_443382.1|	Scopelogadus mizolepis	2132	gi|806392032|dbj|BAR45769.1|	Scopelarchus sp. ausc01
4104	gi|751937212|gb|AJG04461.1|	Silvicultrix frontalis	1633	gi|441415884|dbj|BAM74792.1|	Krefftichthys anderssoni	2481	gi|733386264|ref|YP_009111448.1|	Samaris cristatus	2094	gi|806392059|dbj|BAR45794.1|	Scopelosaurus hoedti	2133	gi|442769925|ref|YP_007374994.1|	Scopelengys tristis
4127	gi|442769745|ref|YP_007374651.1|	Sirthenea flavipes	1797	gi|594448500|ref|YP_009019253.1|	Loxechinus albus	2482	gi|651424326|ref|YP_009040482.1|	Samariscus latus	2096	gi|256427206|ref|YP_003126976.1|	Scorpis lineolata	2135	gi|806392060|dbj|BAR45795.1|	Scopelosaurus hoedti
4128	gi|300076921|gb|ADJ66737.1|	Sistrurus catenatus catenatus	1798	gi|722491075|ref|YP_009107999.1|	Loxia curvirostra	2487	gi|577027857|gb|AHH80727.1|	Sarcocheilichthys hainanensis	2100	gi|584593640|ref|YP_009002156.1|	Sebastes inermis	2136	gi|256985334|ref|YP_003162770.1|	Scophthalmus maximus
4129	gi|9844748|gb|AAG00679.1|AF128481_2	Sitana ponticeriana	1799	gi|354804903|gb|AER41365.1|	Loxioides bailleui	2490	gi|148922554|ref|YP_001293862.1|	Sardina pilchardus	2101	gi|288903189|ref|YP_003433800.1|	Sebastiscus marmoratus	2137	gi|256427207|ref|YP_003126977.1|	Scorpis lineolata
4130	gi|77702511|gb|ABB01148.1|	Sitta canadensis	1800	gi|722490612|ref|YP_009107674.1|	Loxops mana	2491	gi|372292099|ref|YP_005089309.1|	Sardinella albella	2102	gi|609253078|ref|YP_009024644.1|	Selar crumenophthalmus	2142	gi|288903190|ref|YP_003433801.1|	Sebastiscus marmoratus
4174	gi|558603185|ref|YP_008815297.1|	Spheniscus demersus	1806	gi|452849427|ref|YP_007475087.1|	Luciobarbus capito	2492	gi|11545718|ref|NP_071462.1|	Sardinops melanostictus	2110	gi|375267174|ref|YP_005255199.1|	Seriola dumerili	2143	gi|609253079|ref|YP_009024645.1|	Selar crumenophthalmus
4175	gi|376322173|gb|AFB19561.1|	Sphenocichla humei	1808	gi|333236327|ref|YP_004465148.1|	Luciosoma bleekeri	2498	gi|608788288|ref|YP_009025122.1|	Saurida microlepis	2112	gi|280978416|ref|YP_003345343.1|	Serrivomer beanii	2144	gi|813429105|ref|YP_009133189.1|	Selenotoca multifasciata
4183	gi|99030691|gb|ABF61728.1|	Sphyrapicus nuchalis	1810	gi|589144252|ref|YP_009003555.1|	Luetkenotyphlus brasiliensis	2499	gi|533207121|ref|YP_008475518.1|	Saurogobio dumerili	2114	gi|299758228|dbj|BAJ09898.1|	Setipinna melanochir	2149	gi|294494448|gb|ADE93106.1|	Seriola zonata
4184	gi|556505573|ref|YP_008757661.1|	Sphyrna lewini	1811	gi|57854704|ref|YP_187570.1|	Luidia quinaria	2503	gi|408772470|ref|YP_006883676.1|	Scaphiodonichthys acanthopterus	2116	gi|333236232|ref|YP_004465060.1|	Sewellia lineolata	2150	gi|722491608|ref|YP_009109344.1|	Seriolella porosa
4196	gi|66734927|gb|AAY53703.1|	Spizastur melanoleucus	1813	gi|322422358|ref|YP_004221790.1|	Calliope calliope	2506	gi|25057448|ref|NP_740253.1|	Scaphirhynchus cf. albus	2121	gi|386800962|ref|YP_006303609.1|	Sicamugil cascasia	2151	gi|280978417|ref|YP_003345344.1|	Serrivomer beanii
4197	gi|314950575|gb|ADT64793.1|	Spizella atrogularis	1813	gi|126216129|gb|ABN81120.1|	Turdus ruficollis	2507	gi|1088483108|ref|YP_009312161.1|	Scaphognathops bandanensis	2122	gi|408772976|ref|YP_006884159.1|	Sicyopterus japonicus	2152	gi|459627105|ref|YP_007517172.1|	Setipinna taty
4204	gi|372291126|ref|YP_005087878.1|	Sprattus antipodum	1814	gi|372290824|ref|YP_005087589.1|	Lutjanus argentimaculatus	2510	gi|529217554|ref|YP_008379251.1|	Scatophagus argus	2124	gi|148922681|ref|YP_001293470.1|	Siganus fuscescens	2162	gi|386800963|ref|YP_006303610.1|	Sicamugil cascasia
4262	gi|23499445|gb|AAL50199.1|	Struthidea cinerea	1816	gi|157735999|ref|YP_001491221.1|	Luvarus imperialis	2513	gi|560878000|ref|YP_008854949.1|	Schismatorhynchos nukta	2126	gi|372291121|ref|YP_005087874.1|	Sillago sihama	2163	gi|408772977|ref|YP_006884160.1|	Sicyopterus japonicus
4263	gi|217316077|gb|ACK37562.1|	Sturnella bellicosa	1818	gi|299828972|ref|YP_003734800.1|	Lycengraulis grossidens	2516	gi|296905337|gb|ADH84031.1|	Schistura fasciolata	2127	gi|339906540|ref|YP_004733417.1|	Silurus asotus	2164	gi|256427330|ref|YP_003127092.1|	Siganus unimaculatus
4264	gi|494086232|gb|AGL34233.1|	Sturnira aratathomasi	1819	gi|213136117|gb|ACJ43668.1|	Lyciasalamandra flavimembris	2517	gi|558604096|ref|YP_008816209.1|	Schizopyge niger	2128	gi|280978108|ref|YP_003345057.1|	Simenchelys parasitica	2165	gi|372291122|ref|YP_005087875.1|	Sillago sihama
4265	gi|170816580|gb|ACB38679.1|	Sturnus albofrontatus	1820	gi|25057893|ref|NP_740108.1|	Lycodes toyamensis	2518	gi|745748842|gb|AJD22329.1|	Schizopygopsis kialingensis	2131	gi|296905329|gb|ADH84026.1|	Sinibotia robusta	2166	gi|339906541|ref|YP_004733418.1|	Silurus asotus
4266	gi|158853280|dbj|BAF91462.1|	Stylephorus chordatus	1822	gi|299828944|ref|YP_003734774.1|	Lycothrissa crocodilus	2519	gi|674781739|gb|AIL29344.1|	Schizothorax argentatus	2132	gi|746000262|ref|YP_009115160.1|	Sinibrama taeniatus	2171	gi|452849274|ref|YP_007474945.1|	Sinibotia superciliaris
4267	gi|672095450|gb|AIJ01077.1|	Stymphalornis acutirostris	1828	gi|669026429|ref|YP_009048468.1|	Lyrurus tetrix	2523	gi|338797358|dbj|BAK42286.1|	Ariopsis seemanni	2134	gi|339906717|ref|YP_004733916.1|	Siniperca chuatsi	2172	gi|119360322|ref|YP_913781.1|	Xenocypris argentea
4268	gi|157780522|gb|ABV71840.1|	Sublegatus arenarum	1831	gi|675821270|dbj|BAP40408.1|	Maccullochella peelii	2526	gi|227002059|gb|ACP04293.1|	Scleropages leichardti	2137	gi|669017644|ref|YP_009047830.1|	Sinogastromyzon sichangensis	2173	gi|339906718|ref|YP_004733917.1|	Siniperca chuatsi
4269	gi|25057962|ref|NP_740193.1|	Sufflamen fraenatum	1832	gi|45511406|gb|AAS67243.1|	Machaeropterus deliciosus	2536	gi|806392044|dbj|BAR45780.1|	Scopelarchoides danae	2143	gi|108793431|ref|YP_636890.1|	Sirembo imberbis	2174	gi|827045879|ref|YP_009142200.1|	Sinocyclocheilus rhinocerous
4280	gi|355342356|gb|AER58863.1|	Sylviorthorhynchus desmursii	1833	gi|674280774|gb|AIL23325.1|	Mackenziaena severa	2537	gi|806392030|dbj|BAR45767.1|	Scopelarchus sp. ausc01	2146	gi|289183144|ref|YP_003457132.1|	Sladenia gardineri	2175	gi|221164033|ref|YP_002519418.1|	Sinogastromyzon puliensis
4281	gi|803432156|ref|YP_009130412.1|	Sylviparus modestus	1834	gi|685496935|ref|YP_009058392.1|	Macquaria ambigua	2538	gi|442769923|ref|YP_007374992.1|	Scopelengys tristis	2153	gi|165932532|ref|YP_001650772.1|	Solenostomus cyanopterus	2190	gi|669032263|ref|YP_009049355.1|	Solea ovata
4282	gi|238914084|gb|ACR77877.1|	Sylvirana cubitalis	1836	gi|408772752|ref|YP_006883948.1|	Macroagelaius imthurni	2540	gi|806392058|dbj|BAR45793.1|	Scopelosaurus hoedti	2154	gi|441416068|dbj|BAM74963.1|	Solivomer arenidens	2194	gi|441416069|dbj|BAM74964.1|	Solivomer arenidens
4296	gi|470235760|ref|YP_007626928.1|	Synechogobius ommaturus	1839	gi|333236453|ref|YP_004465352.1|	Macrochirichthys macrochirus	2550	gi|813429103|ref|YP_009133187.1|	Selenotoca multifasciata	2162	gi|543890858|gb|AGV76766.1|	Sparus aurata	2202	gi|646283133|ref|YP_009037623.1|	Sparus aurata
4297	gi|635599684|dbj|BAO84824.1|	Syngnathus schlegeli	1842	gi|376322519|gb|AFB19734.1|	Macronous gularis	2551	gi|393194207|gb|AFN07070.1|	Semilabeo notabilis	2164	gi|584273690|dbj|BAO50267.1|	Sperata seenghala	2204	gi|584273691|dbj|BAO50268.1|	Sperata seenghala
4298	gi|339906559|ref|YP_004733434.1|	Synodontis schoutedeni	1843	gi|733386640|ref|YP_009112155.1|	Macropodus opercularis	2561	gi|691326787|ref|YP_009059632.1|	Piaractus mesopotamicus	2170	gi|157736030|ref|YP_001491263.1|	Spicara maena	2210	gi|327492665|ref|YP_004347559.1|	Sphoeroides annulatus
4299	gi|806392064|dbj|BAR45798.1|	Synodus kaianus	1845	gi|165932459|ref|YP_001650743.1|	Macroramphosus scolopax	2562	gi|280978415|ref|YP_003345342.1|	Serrivomer beanii	2175	gi|212725650|ref|YP_002317391.1|	Spinachia spinachia	2212	gi|556505583|ref|YP_008757671.1|	Sphyrna lewini
4313	gi|226877120|gb|ACO89875.1|	Taeniamia biguttata	1846	gi|157738539|ref|YP_001491338.1|	Macrorhamphosodes uradoi	2564	gi|299758227|dbj|BAJ09998.1|	Setipinna melanochir	2181	gi|148922723|ref|YP_001293824.1|	Spratelloides gracilis	2213	gi|157736031|ref|YP_001491264.1|	Spicara maena
4314	gi|296178599|dbj|BAJ07683.1|	Taenioides limicola	1848	gi|431811419|gb|AGA83764.1|	Macrosphenus flavicans	2566	gi|333236231|ref|YP_004465059.1|	Sewellia lineolata	2182	gi|372291135|ref|YP_005087887.1|	Sprattus antipodum	2218	gi|212725651|ref|YP_002317392.1|	Spinachia spinachia
4315	gi|22550240|gb|AAN01583.1|	Taeniolethrinops laticeps	1857	gi|229924020|ref|YP_002887566.1|	Makaira mazara	2578	gi|310788878|gb|ADP24442.1|	Sikukia stejnegeri	2183	gi|583829681|gb|AHI52054.1|	Squalidus argentatus	2219	gi|517502112|ref|YP_008144673.1|	Spinibarbus denticulatus
4316	gi|482680181|gb|AAQ97101.2|	Taeniopygia bichenovii	1858	gi|84488798|ref|YP_448901.1|	Malacochersus tornieri	2580	gi|339906539|ref|YP_004733416.1|	Silurus asotus	2184	gi|459627090|ref|YP_007517158.1|	Squaliobarbus curriculus x Ctenopharyngodon idella	2225	gi|575669298|ref|YP_008999550.1|	Squalidus argentatus
4317	gi|667695838|gb|AIG86955.1|	Taeniura lymma	1859	gi|376322529|gb|AFB19739.1|	Malacocincla abbotti	2582	gi|280978107|ref|YP_003345056.1|	Simenchelys parasitica	2187	gi|280978430|ref|YP_003345356.1|	Stemonidium hypomelas	2226	gi|109689677|ref|YP_659549.1|	Squalogadus modificatus
4318	gi|342672659|gb|AEL31102.1|	Taeniura meyeni	1860	gi|376322555|gb|AFB19752.1|	Malacopteron palawanense	2586	gi|452849272|ref|YP_007474943.1|	Sinibotia superciliaris	2190	gi|441416012|dbj|BAM74911.1|	Stenobrachius leucopsarus	2250	gi|317176801|dbj|BAJ54595.1|	Stomatorhinus cf. ater CU 6164
4319	gi|290775641|gb|ADD62144.1|	Takobia yixiani	1861	gi|339906811|ref|YP_004734341.1|	Malapterurus electricus	2587	gi|435856107|ref|YP_007316983.1|	Sinibrama macrops	2192	gi|470235685|ref|YP_007626859.1|	Stenodus leucichthys	2255	gi|817530424|ref|YP_009136934.1|	Strongylura anastomella
4320	gi|556505934|ref|YP_008757990.1|	Takydromus sexlineatus	1863	gi|398473862|gb|AFO85263.1|	Malia grata	2588	gi|560878000|ref|YP_008854949.1|	Schismatorhynchos nukta	2201	gi|391224143|ref|YP_006460441.1|	Stiphodon alcedo	2260	gi|158966664|ref|YP_001531188.1|	Stylephorus chordatus
4321	gi|17222830|gb|AAL36848.1|	Talegalla fuscirostris	1864	gi|326536043|ref|YP_004300479.1|	Mallotus villosus	2591	gi|349831837|gb|AEQ19360.1|	Sinocrossocheilus bamaensis	2202	gi|299758242|dbj|BAJ09908.1|	Stolephorus chinensis	2261	gi|25057972|ref|NP_740203.1|	Sufflamen fraenatum
4322	gi|270267408|ref|YP_003331108.1|	Talismania bifurcata	1865	gi|288909143|dbj|BAI77372.1|	Malthopsis jordani	2592	gi|256985374|ref|YP_003162807.1|	Sinocyclocheilus altishoulderus	2203	gi|317176800|dbj|BAJ54594.1|	Stomatorhinus cf. ater	2270	gi|769829318|ref|YP_009127966.1|	Symphysodon discus
4323	gi|699256388|ref|YP_009092142.1|	Tamias sibiricus	1866	gi|310948100|gb|ADP54857.1|	Malurus amabilis	2593	gi|221164030|ref|YP_002519416.1|	Sinogastromyzon puliensis	2206	gi|817530415|ref|YP_009136933.1|	Strongylura anastomella	2277	gi|635599694|dbj|BAO84834.1|	Syngnathus schlegeli
4340	gi|745999569|ref|YP_009114312.1|	Luscinia cyanura	1872	gi|511261813|gb|AGN71348.1|	Mannophryne trinitatis	2613	gi|441416067|dbj|BAM74962.1|	Solivomer arenidens	2211	gi|158853289|dbj|BAF91471.1|	Stylephorus chordatus	2279	gi|806392074|dbj|BAR45808.1|	Synodus kaianus
4341	gi|56548721|ref|YP_161196.1|	Tarsipes rostratus	1873	gi|84488769|ref|YP_448810.1|	Manouria emys	2624	gi|584273689|dbj|BAO50266.1|	Sperata seenghala	2215	gi|62184477|ref|YP_220625.1|	Sundasalanx mekongensis	2286	gi|511347919|ref|YP_008080847.1|	Pseudobagrus brevicaudatus
4342	gi|628972712|ref|YP_009027694.1|	Tarsius dentatus	1874	gi|89255444|ref|YP_514705.1|	Mantella madagascariensis	2642	gi|533206437|ref|YP_008474787.1|	Spinibarbus caldwelli	2221	gi|441416026|dbj|BAM74924.1|	Symbolophorus californiensis	2288	gi|403531761|ref|YP_006666153.1|	Trematocranus placodon
4343	gi|296178601|dbj|BAJ07684.1|	Tateurndina ocellicauda	1877	gi|322422558|ref|YP_004222131.1|	Marcusenius senegalensis	2645	gi|148922722|ref|YP_001293823.1|	Spratelloides gracilis	2224	gi|769829317|ref|YP_009127965.1|	Symphysodon discus	2295	gi|270267418|ref|YP_003331118.1|	Talismania bifurcata
4344	gi|470228425|ref|YP_007624991.1|	Taurotragus derbianus	1878	gi|575669465|ref|YP_008999782.1|	Mareca falcata	2646	gi|372291134|ref|YP_005087886.1|	Sprattus antipodum	2225	gi|45388040|ref|NP_991090.1|	Synaphobranchus kaupii	2298	gi|283099259|ref|YP_003359311.1|	Tanakia koreensis
4345	gi|470230315|ref|YP_007625355.1|	Taxidea taxus	1880	gi|327492759|ref|YP_004347646.1|	Marilyna darwinii	2647	gi|533207163|ref|YP_008475557.1|	Squalidus wolterstorffi	2229	gi|470235769|ref|YP_007626937.1|	Synechogobius ommaturus	2299	gi|333236303|ref|YP_004465126.1|	Tanichthys albonubes
4352	gi|435855796|ref|YP_007316832.1|	Telmatobius bolivianus	1887	gi|608788244|ref|YP_009025081.1|	Mastacembelus armatus	2648	gi|452755067|gb|AGG10746.1|	Squaliobarbus curriculus	2230	gi|635599693|dbj|BAO84833.1|	Syngnathus schlegeli	2302	gi|546144123|ref|YP_008593481.1|	Taractes asper
4353	gi|157284527|gb|ABV31107.1|	Telmatochromis bifrenatus	1890	gi|46238032|ref|YP_005978.1|	Masturus lanceolatus	2649	gi|109689675|ref|YP_659547.1|	Squalogadus modificatus	2231	gi|339906568|ref|YP_004733443.1|	Synodontis schoutedeni	2305	gi|827046392|ref|YP_009142687.1|	Tarimichthys bombifrons
4363	gi|392933038|gb|AFM91929.1|	Terenura callinota	1891	gi|192293744|ref|YP_001994308.1|	Maulisia mauli	2654	gi|280978429|ref|YP_003345355.1|	Stemonidium hypomelas	2237	gi|441415998|dbj|BAM74898.1|	Taaningichthys minimus	2321	gi|546144340|ref|YP_008593663.1|	Tetragonurus atlanticus
4370	gi|327492697|ref|YP_004347588.1|	Tetractenos glaber	1892	gi|386800560|ref|YP_006303230.1|	Mauremys annamensis	2657	gi|441416011|dbj|BAM74910.1|	Stenobrachius leucopsarus	2240	gi|317097168|ref|YP_004123293.1|	Tachysurus vachellii	2322	gi|339492052|ref|YP_004716851.1|	Tetranematichthys quadrifilis
4371	gi|546144330|ref|YP_008593653.1|	Tetragonurus atlanticus	1896	gi|406654643|gb|AFS49734.1|	Mecocerculus leucophrys	2660	gi|470235684|ref|YP_007626858.1|	Stenodus leucichthys	2247	gi|270267417|ref|YP_003331117.1|	Talismania bifurcata	2323	gi|327492861|ref|YP_004347741.1|	Tetraodon biocellatus
4372	gi|339492042|ref|YP_004716841.1|	Tetranematichthys quadrifilis	1897	gi|62901786|gb|AAY18844.1|	Megaceryle alcyon	2674	gi|299758241|dbj|BAJ10001.1|	Stolephorus chinensis	2250	gi|283099258|ref|YP_003359310.1|	Tanakia koreensis	2333	gi|821317254|ref|YP_009138340.1|	Thamnaconus hypargyreus
4373	gi|7648899|gb|AAF65723.1|AF222563_1	Tetrao parvirostris	1898	gi|511348793|ref|YP_008082476.1|	Megachasma pelagios	2675	gi|317176799|dbj|BAJ54593.1|	Stomatorhinus cf. ater CU 6164	2251	gi|333236302|ref|YP_004465125.1|	Tanichthys albonubes	2334	gi|289183173|ref|YP_003457159.1|	Thaumatichthys pagidostomus
4408	gi|1033320322|ref|YP_009256165.1|	Phaethornis malaris	1903	gi|167716858|ref|YP_001686731.1|	Megalobrama amblycephala	2688	gi|62184476|ref|YP_220624.1|	Sundasalanx mekongensis	2253	gi|546144122|ref|YP_008593480.1|	Taractes asper	2344	gi|40804690|ref|NP_955716.1|	Thunnus alalunga
4413	gi|39547743|gb|AAR28208.1|	Thryomanes bewickii	1904	gi|45387995|ref|NP_991074.1|	Megalops atlanticus	2695	gi|441416025|dbj|BAM74923.1|	Symbolophorus californiensis	2256	gi|827046391|ref|YP_009142686.1|	Tarimichthys bombifrons	2347	gi|560877688|ref|YP_008854402.1|	Thymallus grubii
4414	gi|39547735|gb|AAR28204.1|	Thryophilus pleurostictus	1907	gi|193082372|gb|ACF09231.1|	Megascops koepckeae	2697	gi|379048883|gb|AFC88386.1|	Symphurus plagiusa	2267	gi|372291638|ref|YP_005088605.1|	Tenualosa toli	2348	gi|560878058|ref|YP_008855003.1|	Thynnichthys polylepis
4415	gi|299823678|ref|YP_003734473.1|	Thryssa baelama	1909	gi|157098371|gb|ABV23432.1|	Megastictus margaritatus	2700	gi|45388039|ref|NP_991089.1|	Synaphobranchus kaupii	2273	gi|546144339|ref|YP_008593662.1|	Tetragonurus atlanticus	2350	gi|546144216|ref|YP_008593559.1|	Thyrsitoides marleyi
4416	gi|40804680|ref|NP_955706.1|	Thunnus alalunga	1910	gi|321149851|gb|ADW66074.1|	Meiglyptes tristis	2701	gi|25005994|dbj|BAC23614.1|	Synbranchus marmoratus	2274	gi|339492051|ref|YP_004716850.1|	Tetranematichthys quadrifilis	2352	gi|685496995|ref|YP_009058448.1|	Tilodon sexfasciatum
4417	gi|221145541|ref|YP_002519808.1|	Thylacinus cynocephalus	1913	gi|722490952|ref|YP_009107921.1|	Melamprosops phaeosoma	2705	gi|635599692|dbj|BAO84832.1|	Syngnathus schlegeli	2279	gi|229922370|ref|YP_002887556.1|	Tetrapturus angustirostris	2354	gi|119360217|ref|YP_913339.1|	Tinca tinca
4446	gi|383874792|gb|AFH56208.1|	Tolmomyias assimilis	1914	gi|471180611|gb|AGI05220.1|	Melanerpes formicivorus	2706	gi|339906567|ref|YP_004733442.1|	Synodontis schoutedeni	2282	gi|280978290|ref|YP_003345226.1|	Congriscus sp. Tht2	2360	gi|525341014|ref|YP_008239018.1|	Tor putitora
4470	gi|347577801|gb|AEP04318.1|	Tregellasia capito capito	1917	gi|289183043|ref|YP_003457038.1|	Melanocetus johnsonii	2707	gi|806392072|dbj|BAR45806.1|	Synodus kaianus	2287	gi|49658421|dbj|BAD27134.1|	Gadus chalcogrammus	2361	gi|327492973|ref|YP_004347925.1|	Torquigener pleurogramma
4471	gi|159524412|ref|YP_001542730.1|	Tremarctos ornatus	1918	gi|74310496|ref|YP_313662.1|	Melanogrammus aeglefinus	2713	gi|330371444|gb|AEC12702.1|	Systomus sarana	2291	gi|260766689|gb|ACX50391.1|	Thoburnia rhothoeca	2362	gi|256427372|ref|YP_003127131.1|	Toxotes chatareus
4561	gi|190349596|ref|YP_001974658.1|	Amerotyphlops reticulatus	1919	gi|813426836|ref|YP_009132694.1|	Melanotaenia parkinsoni	2714	gi|441415997|dbj|BAM74897.1|	Taaningichthys minimus	2294	gi|299823687|ref|YP_003734482.1|	Thryssa baelama	2364	gi|408772206|ref|YP_006883431.1|	Trachidermus fasciatus
4562	gi|58373515|gb|AAW72060.1|	Typhlosaurus lomiae	1921	gi|323690839|ref|YP_004243715.1|	Meleagris gallopavo	2718	gi|511347917|ref|YP_008080845.1|	Pseudobagrus brevicaudatus	2295	gi|32128409|ref|NP_858945.1|	Thunnus thynnus thynnus	2365	gi|806392088|dbj|BAR45821.1|	Trachinocephalus myops
4563	gi|22550244|gb|AAN01585.1|	Tyrannochromis nigriventer	1923	gi|221145457|ref|YP_002519671.1|	Melichthys vidua	2727	gi|270267416|ref|YP_003331116.1|	Talismania bifurcata	2298	gi|558695889|gb|AHA84304.1|	Thymallus grubii	2366	gi|386800990|ref|YP_006303635.1|	Trachinops taeniatus
4564	gi|157780462|gb|ABV71810.1|	Tyrannulus elatus	1926	gi|160690428|gb|ABX46061.1|	Melocichla mentalis	2730	gi|283099257|ref|YP_003359309.1|	Tanakia koreensis	2301	gi|546144215|ref|YP_008593558.1|	Thyrsitoides marleyi	2367	gi|556506002|ref|YP_008758052.1|	Trachinotus ovatus
4565	gi|649912449|gb|AIC66236.1|	Tyrannus forficatus	1931	gi|542132948|dbj|BAN83159.1|	Mene maculata	2731	gi|333236301|ref|YP_004465124.1|	Tanichthys albonubes	2303	gi|685496994|ref|YP_009058447.1|	Tilodon sexfasciatum	2368	gi|16357456|ref|NP_443318.1|ND6_15814	Trachipterus trachypterus
4566	gi|193074529|gb|ACF08170.1|	Tyto alba	1932	gi|197311207|ref|YP_002154524.1|	Menidia menidia	2737	gi|827046390|ref|YP_009142685.1|	Tarimichthys bombifrons	2306	gi|119360216|ref|YP_913338.1|	Tinca tinca	2369	gi|14602397|ref|NP_148775.1|	Trachurus japonicus
4567	gi|326653279|gb|AEA02572.1|	Tytthoscincus aesculeticola	1933	gi|89255429|ref|YP_514598.1|	Menura novaehollandiae	2751	gi|370989675|dbj|BAL43956.1|	Tenualosa ilisha	2314	gi|256427371|ref|YP_003127130.1|	Toxotes chatareus	2372	gi|109689649|ref|YP_659562.1|	Trachyrincus murrayi
4568	gi|187948733|gb|ACD42795.1|	Uma exsul	1938	gi|94481744|gb|ABF21453.1|	Merlangius merlangus	2756	gi|289183227|ref|YP_003457209.1|	Tetrabrachium ocellatum	2316	gi|408772205|ref|YP_006883430.1|	Trachidermus fasciatus	2380	gi|403531761|ref|YP_006666153.1|	Trematocranus placodon
4569	gi|546143722|ref|YP_008592607.1|	Umbra pygmaea	1939	gi|322830726|ref|YP_004222796.1|	Merluccius merluccius	2761	gi|339492050|ref|YP_004716849.1|	Tetranematichthys quadrifilis	2319	gi|615072337|ref|YP_009026857.1|	Trachinotus blochii	2381	gi|270155294|gb|ACZ62686.1|	Trematomus bernacchii
4595	gi|156600392|gb|ABU86381.1|	Uroplatus alluaudi	1940	gi|62901806|gb|AAY18854.1|	Merops bulocki	2772	gi|280978289|ref|YP_003345225.1|	Congriscus sp. Tht2	2320	gi|16357455|ref|NP_443317.1|ND5_15814	Trachipterus trachypterus	2382	gi|157736213|ref|YP_001491355.1|	Triacanthodes anomalus
4596	gi|42412520|gb|AAS15637.1|	Urosphena squameiceps	1941	gi|213136131|gb|ACJ43681.1|	Mertensiella caucasica	2777	gi|26453408|dbj|BAC43778.1|	Gadus chalcogrammus	2321	gi|37360765|dbj|BAC98345.1|	Trachurus trachurus	2383	gi|157738557|ref|YP_001491381.1|	Triacanthus biaculeatus
4597	gi|57639931|gb|AAW55808.1|	Urosticte benjamini	1945	gi|470235811|ref|YP_007626987.1|	Mesocentrotus nudus	2782	gi|260766688|gb|ACX50390.1|	Thoburnia rhothoeca	2330	gi|403531760|ref|YP_006666152.1|	Trematocranus placodon	2384	gi|751868368|ref|YP_009117160.1|	Triaenodon obesus
4597	gi|268320969|gb|ACZ02302.1|	Urosticte ruficrissa	1946	gi|533207035|ref|YP_008475438.1|	Mesocottus haitej	2786	gi|299823686|ref|YP_003734481.1|	Thryssa baelama	2331	gi|157736212|ref|YP_001491354.1|	Triacanthodes anomalus	2400	gi|594448478|ref|YP_009019243.1|	Trinectes maculatus
4598	gi|33327643|gb|AAQ09166.1|	Urostrophus gallardoi	1958	gi|594449035|ref|YP_009020012.1|	Metzia mesembrinum	2792	gi|1010923230|gb|AMR73947.1|	Thymallus grubii flavomaculatus	2336	gi|338797681|dbj|BAK42586.1|	Trichomycterus areolatus	2407	gi|441415985|dbj|BAM74886.1|	Triphoturus nigrescens
4599	gi|385137008|ref|YP_006234068.1|	Uroteuthis edulis	1959	gi|221143450|ref|YP_002519466.1|	Scobinichthys granulatus	2793	gi|1088482628|ref|YP_009312083.1|	Thynnichthys thynnoides	2338	gi|345894277|ref|YP_004842034.1|	Tridentiger bifasciatus	2408	gi|408772262|ref|YP_006883483.1|	Triplophysa bleekeri
4600	gi|402236703|gb|AFQ38332.1|	Urothraupis stolzmanni	1962	gi|339511181|ref|YP_004717918.1|	Micralestes sp. NM-2010	2800	gi|119360215|ref|YP_913337.1|	Tinca tinca	2346	gi|157736240|ref|YP_001491328.1|	Triodon macropterus	2410	gi|533206307|ref|YP_008474665.1|	Triso dermopterus
4601	gi|32526830|ref|NP_871762.1|	Urotrichus talpoides	1964	gi|589144266|ref|YP_009003568.1|	Microcaecilia dermatophaga	2808	gi|403225424|gb|AFR24964.1|	Tor tambroides	2351	gi|408772261|ref|YP_006883482.1|	Triplophysa bleekeri	2413	gi|157736227|ref|YP_001491368.1|	Trixiphichthys weberi
4618	gi|114052841|ref|YP_740070.1|	Vanhornia eucnemidarum	1965	gi|256985316|ref|YP_003162753.1|	Microcanthus strigatus	2815	gi|806392086|dbj|BAR45819.1|	Trachinocephalus myops	2352	gi|533206306|ref|YP_008474664.1|	Triso dermopterus	2415	gi|403531909|ref|YP_006666205.1|	Pseudotropheus crabro
4619	gi|197365292|gb|ACH70141.1|	Varanus acanthurus	1968	gi|641430147|dbj|BAO94321.1|	Microdevario kubotai	2821	gi|109689647|ref|YP_659560.1|	Trachyrincus murrayi	2356	gi|126215346|ref|YP_001054851.1|	Tropheus duboisi	2416	gi|126215347|ref|YP_001054852.1|	Tropheus duboisi
4620	gi|671759966|gb|AII98585.1|	Varecia variegata	1969	gi|357063469|gb|AET51444.1|	Microeca fascinans	2833	gi|408772905|ref|YP_006884093.1|	Tribolodon sachalinensis	2361	gi|372291557|ref|YP_005088448.1|	Trypauchen vagina	2419	gi|372291559|ref|YP_005088449.1|	Trypauchen vagina
4621	gi|705927490|gb|AIW62059.1|	Variabilichromis moorii	1970	gi|94481757|gb|ABF21465.1|	Microgadus proximus	2834	gi|408772499|ref|YP_006883703.1|	Trichiurus lepturus nanhaiensis	2371	gi|197311081|ref|YP_002154488.1|	Tylochromis polylepis	2426	gi|197311082|ref|YP_002154489.1|	Tylochromis polylepis
4622	gi|533206283|ref|YP_008474642.1|	Variola albimarginata	1972	gi|55583406|ref|YP_138312.1|	Microhyla heymonsi	2837	gi|338797680|dbj|BAK42585.1|	Trichomycterus areolatus	2380	gi|635599553|dbj|BAO84651.1|	Upeneus tragula	2434	gi|635599554|dbj|BAO84652.1|	Upeneus tragula
4623	gi|27262532|gb|AAN87152.1|	Varroa destructor	1973	gi|376322563|gb|AFB19756.1|	Micromacronus leytensis	2845	gi|332887010|dbj|BAK23117.1|	Trigonostigma heteromorpha	2393	gi|119360774|ref|YP_913754.1|	Vaillantella maassi	2449	gi|119360775|ref|YP_913755.1|	Vaillantella maassi
4624	gi|383874882|gb|AFH56253.1|	Veniliornis affinis	1975	gi|322422711|ref|YP_004222423.1|	Micromesistius poutassou	2856	gi|441415983|dbj|BAM74884.1|	Triphoturus nigrescens	2397	gi|386276398|gb|AFJ03986.1|	Vanmanenia pingchowensis	2453	gi|533206279|ref|YP_008474639.1|	Variola louti
4640	gi|114215037|gb|ABI54386.1|	Viverricula indica	1977	gi|577027867|gb|AHH80736.1|	Micronemacheilus pulcher	2857	gi|380778612|gb|AFE62035.1|	Triplophysa bleekeri	2401	gi|533206292|ref|YP_008474651.1|	Variola albimarginata	2455	gi|116014322|ref|YP_788141.1|	Verasper moseri
4641	gi|224999091|gb|ACN78304.1|	Volatinia jacarina	1979	gi|525341080|ref|YP_008239295.1|	Micropercops swinhonis	2886	gi|546143730|ref|YP_008592615.1|	Umbra pygmaea	2402	gi|109689690|ref|YP_659574.1|	Ventrifossa garmani	2475	gi|119360322|ref|YP_913781.1|	Xenocypris argentea
4642	gi|23344024|gb|AAN28324.1|	Vombatus ursinus	1981	gi|511348905|ref|YP_008082667.1|	Microphysogobio alticorpus	2916	gi|386276397|gb|AFJ03985.1|	Vanmanenia pingchowensis	2413	gi|635717457|gb|AHZ94574.1|	Wallago attu	2476	gi|269994345|dbj|BAI50335.1|	Xenodermichthys copei
4643	gi|345654099|gb|AEO15894.1|	Vomeridens infuscipinnis	1983	gi|209427680|ref|YP_002274339.1|	Micropterus dolomieu	2919	gi|109689689|ref|YP_659573.1|	Ventrifossa garmani	2419	gi|255506449|ref|YP_003097200.1|	Xenocypris davidi	2477	gi|317176451|dbj|BAJ54270.1|	Xenomystus nigri
4644	gi|608787986|ref|YP_009024760.1|	Vulpes corsac	1984	gi|332886980|dbj|BAK23089.1|	Microrasbora erythromicron	2930	gi|635717456|gb|AHZ94573.1|	Wallago attu	2420	gi|269994344|dbj|BAI50334.1|	Xenodermichthys copei	2480	gi|669026713|ref|YP_009048820.1|	Xenophysogobio boulengeri
4645	gi|335347988|gb|AEH42425.1|	Vultur gryphus	1985	gi|157098373|gb|ABV23433.1|	Microrhopias quixensis	2938	gi|2829048|gb|AAD10081.1|	Xenocyprioides carinatus	2422	gi|237880843|ref|YP_002907501.1|	Xenomystus nigri	2481	gi|209662425|ref|YP_002286812.1|	Xenotoca eiseni
4646	gi|183582399|dbj|BAG28344.1|	Wakea madinika	1986	gi|89212990|gb|ABD63965.1|	Microscelis amaurotis	2939	gi|2829069|gb|AAD10095.1|	Xenocypris yunnanensis	2425	gi|669026712|ref|YP_009048819.1|	Xenophysogobio boulengeri	2483	gi|229918871|ref|YP_002887531.1|	Xiphias gladius
4647	gi|339742806|gb|AEJ91470.1|	Wallabia bicolor	1987	gi|238631096|gb|ACR50293.1|	Microspathodon chrysurus	2940	gi|269994343|dbj|BAI50333.1|	Xenodermichthys copei	2426	gi|209662424|ref|YP_002286811.1|	Xenotoca eiseni	2488	gi|164519177|ref|YP_001648888.1|	Xyrauchen texanus
4648	gi|635717449|gb|AHZ94566.1|	Wallago attu	1988	gi|372291261|ref|YP_005088161.1|	Microthrissa royauxi	2942	gi|237880842|ref|YP_002907500.1|	Xenomystus nigri	2428	gi|229918870|ref|YP_002887530.1|	Xiphias gladius	2489	gi|333236317|ref|YP_004465139.1|	Yaoshanicus arcus
4649	gi|53146463|dbj|BAD52094.1|	Watasenia scintillans	1992	gi|301353456|ref|YP_003795678.1|	Miichthys miiuy	2945	gi|695277509|gb|AIT16078.1|	Xenophysogobio nudicorpa	2432	gi|164519176|ref|YP_001648887.1|	Xyrauchen texanus	2490	gi|568192417|ref|YP_008964151.1|	Zacco platypus
4655	gi|666877003|gb|AIG23722.1|	Wyulda squamicaudata	1995	gi|113171344|gb|ABI30718.1|	Minla ignotincta	2953	gi|164519175|ref|YP_001648886.1|	Xyrauchen texanus	2433	gi|333236316|ref|YP_004465138.1|	Yaoshanicus arcus	2492	gi|288908825|dbj|BAI77077.1|	Zalieutes elater
4656	gi|23344022|gb|AAN28323.1|	Wyulda squamicaudata	1996	gi|108767374|ref|YP_636155.1|	Minytrema melanops	2954	gi|333236315|ref|YP_004465137.1|	Yaoshanicus arcus	2436	gi|546351499|gb|AGW95946.1|	Zacco platypus	2493	gi|157736017|ref|YP_001491238.1|	Zanclus cornutus
4657	gi|221145549|ref|YP_002519821.1|	Xanthichthys auromarginatus	1997	gi|83031251|gb|ABB96804.1|	Mionectes oleagineus	2957	gi|568192415|ref|YP_008964149.1|	Zacco platypus	2438	gi|288908824|dbj|BAI77076.1|	Zalieutes elater	2494	gi|755399951|gb|AIE15933.2|	Zearaja chilensis
4658	gi|430785697|gb|AGA80882.1|	Xanthocephalus xanthocephalus	2000	gi|884997381|ref|YP_009155172.1|	Misgurnus anguillicaudatus x Paramisgurnus dabryanus	2958	gi|288908823|dbj|BAI77075.1|	Zalieutes elater	2439	gi|157736016|ref|YP_001491237.1|	Zanclus cornutus	2495	gi|157736059|ref|YP_001491524.1|	Zebrasoma flavescens
4659	gi|89213104|gb|ABD63995.1|	Xanthomixis apperti	2001	gi|18251390|gb|AAL65990.1|AF447671_1	Mitrephanes olivaceus	2965	gi|25057724|ref|NP_739954.1|	Zenion japonicum	2444	gi|25057725|ref|NP_739955.1|	Zenion japonicum	2496	gi|570700151|ref|YP_008993049.1|	Zebrias quagga
4660	gi|45385508|gb|AAS59638.1|	Xanthomyza phrygia	2002	gi|219524265|ref|YP_002456405.1|	Mitsukurina owstoni	2966	gi|16357075|ref|NP_443407.1|ND4_15821	Zenopsis nebulosus	2445	gi|16357076|ref|NP_443408.1|ND5_15821	Zenopsis nebulosus	2498	gi|25057726|ref|NP_739956.1|	Zenion japonicum
4738	gi|541281999|gb|AGV22599.1|	Zootoca vivipara	2004	gi|733386934|ref|YP_009112441.1|	Mobula eregoodootenkee	2968	gi|16356977|ref|NP_443628.1|ND4_15838	Zeus faber	2446	gi|16356978|ref|NP_443629.1|ND5_15838	Zeus faber	2501	gi|16356979|ref|NP_443630.1|ND6_15838	Zeus faber
4739	gi|328797592|gb|AEB40822.1|	Zosterisessor ophiocephalus	3612	gi|669032297|ref|YP_009049377.1|	Phrynocephalus putjatai	2971	gi|16357216|ref|NP_443329.1|ND4_15815	Zu cristatus	2449	gi|16357217|ref|NP_443330.1|ND5_15815	Zu cristatus	2504	gi|16357218|ref|NP_443331.1|ND6_15815	Zu cristatus
4743	NC_024612.1	Phrynocephalus putjatia	1330	YP_009317188.1	Pycnonotus xanthorrhous	2974	gi|669032299|ref|YP_009049379.1|	Phrynocephalus putjatai	2452	gi|669032300|ref|YP_009049380.1|	Phrynocephalus putjatai	2506	gi|669032301|ref|YP_009049381.1|	Phrynocephalus putjatai
4744	PDB ID 3RKO: N	Escherichia coli	3611	PDB ID 3RKO: A	Escherichia coli	2973	PDB ID 3RKO: M	Escherichia coli	2451	PDB ID 3RKO: L	Escherichia coli	2506	PDB ID 3RKO: K	Escherichia coli
